# Supplementary material for: Response analysis of host Spodoptera exigua larvae to infection by Heliothis virescens ascovirus 3h (HvAV-3h) via transcriptome
Source: Sci Rep. 2018 Mar 29;8:5367. doi: 10.1038/s41598-018-23715-6 (PMC5876357; doi:10.1038/s41598-018-23715-6)
Supplement: Supplementary file 3 — Supplemental file 3 [file 41598_2018_23715_MOESM3_ESM.xlsx]

## Sheet: Title page
Response analysis of host Spodoptera exigua larvae to infection by Heliothis virescens ascovirus 3h (HvAV-3h) via transcriptome
Huan Yua,b, Zi-Qi Lia,b, Lei Hea,b, Yi-Yi Ou-Yanga,b, Ni Lia,b, and Guo-Hua Huanga,b*
a. Hunan Provincial Key Laboratory for Biology and Control of Plant Diseases and Insect Pests, Hunan Agricultural University, Changsha, Hunan 410128, P. R. China
b. College of Plant Protection, Hunan Agricultural University, Changsha, Hunan 410128, P. R. China
*Corresponding author.
*Correspondence to Guo-Hua Huang (ghhuang@hunau.edu.cn)
Address: Hunan Provincial Key Laboratory for Biology and Control of Plant Diseases and Insect Pests, Hunan Agricultural University, Changsha, Hunan 410128, P. R. China.

## Sheet: Table S1
Table S1. Summary of Illumina RNA-seq reads generated from the HvAV-3h infected Spodoptera exigua larvae and the number of reads used for de novo assembly.
Sample	Total_reads (Mb)	Virus expressed genes	Reads mapped to HvAV-3h geneome rate	Reads used for de novo assembly
Contorl-1	47279600	0	0	47279600
Contorl-2	46396750	0	0	46396750
Contorl-3	47272890	0	0	47272890
6h infection-1	46512594	165	0.0022	46410266
6h infection-2	47342870	167	0.005	47106156
6h infection-3	47622859	151	0.0025	47503802
12h infection-1	47398326	150	0.0011	47346188
12h infection-2	47452165	162	0.0014	47385732
12h infection-3	46804892	171	0.0036	46636394
72h infection-1	51729890	182	0.0847	47348368
72h infection-2	49203068	182	0.0618	46162318
72h infection-3	50323379	184	0.0666	46971842
7d infection-1	51159702	181	0.0878	46667880
7d infection-2	51848573	183	0.1018	46570388
7d infection-3	50950648	180	0.0907	46329424

## Sheet: Table S2
Table S2 Categorisation and assembly statistics for S. exigua larvae transcriptome
		CK	T1	T2	T3	T4
Reads Quality	Total Clean Reads (Mbs)	46.98	46.84	47.02	43.24	41.73
	Clen Reads Q30 (%)	94.63	95.29	95.15	95.72	95.67
Contigs Quality	Total Number	45634	49314	42830	47355	40875
	Total Length	53607228	53303467	50995602	52203096	47005715
	N50	2643	2324	2625	2466	2488
	N70	1483	1293	1498	1348	1414
	N90	413	380	429	379	412
	GC (%)	41.78	41.52	41.78	41.69	41.71
Unigenes Quality	Total Number	30194	33068	28593	31261	27825
	Total Length	43706318	43533965	41765684	42574246	38802256
	N50	2894	2600	2874	2764	2735
	N70	1732	1549	1745	1616	1643
	N90	578	512	593	522	558
	GC (%)	41.85	41.71	41.89	41.82	41.87

## Sheet: Table S3
Table S3. Species similarity of unigenes BLAST
species	gene numbers	percentage
Bombyx mori	16074	0.441
Danaus plexippus	8915	0.2446
Papilio xuthus	586	0.0161
Tribolium castaneum	553	0.0152
Spodoptera exigua	521	0.0143
Helicoverpa armigera	494	0.0136
Homo sapiens	458	0.0126
Papilio polytes	379	0.0104
Spodoptera frugiperda	364	0.01
Spodoptera litura	345	0.0095
Acyrthosiphon pisum	325	0.0089
Manduca sexta	249	0.0068
Spodoptera littoralis	241	0.0066
Rhinopithecus roxellana	239	0.0066
Diaphorina citri	200	0.0055
Microplitis demolitor	155	0.0043
Agrotis segetum	152	0.0042
Zootermopsis nevadensis	145	0.004
Pan troglodytes	143	0.0039
Mamestra configurata	129	0.0035
Nasonia vitripennis	108	0.003
Heliothis virescens	98	0.0027
Acanthamoeba castellanii str. Neff	95	0.0026
Cerapachys biroi	92	0.0025
Pantholops hodgsonii	87	0.0024
Stegodyphus mimosarum	85	0.0023
Drosophila melanogaster	80	0.0022
Ceratitis capitata	79	0.0022
Mamestra brassicae	75	0.0021
Bigelowiella natans	69	0.0019
Capitella teleta	69	0.0019
Agrotis ipsilon	64	0.0018
Megachile rotundata	64	0.0018
Camponotus floridanus	60	0.0016
Capsaspora owczarzaki ATCC 30864	59	0.0016
Dendroctonus ponderosae	58	0.0016
Helicoverpa zea	58	0.0016
Nematostella vectensis	57	0.0016
Saccoglossus kowalevskii	54	0.0015
Trichoplusia ni	50	0.0014
Ornithorhynchus anatinus	49	0.0013
Musca domestica	48	0.0013
Chilo suppressalis	47	0.0013
Salpingoeca rosetta	46	0.0013
Hydra vulgaris	45	0.0012
Anopheles gambiae str. PEST	45	0.0012
Heliconius melpomene	45	0.0012
Daphnia pulex	44	0.0012
Bombus impatiens	44	0.0012
Antheraea yamamai	43	0.0012
Glyptapanteles flavicoxis	43	0.0012
Pongo abelii	43	0.0012
Heliconius erato	41	0.0011
Trichuris trichiura	41	0.0011
Pectinophora gossypiella	41	0.0011
Strongylocentrotus purpuratus	41	0.0011
Clonorchis sinensis	39	0.0011
Ancylostoma ceylanicum	39	0.0011
Ostrinia nubilalis	39	0.0011
Culex quinquefasciatus	39	0.0011
Sesamia inferens	37	0.001
Trichuris suis	37	0.001
Caenorhabditis briggsae	36	0.001
Pan paniscus	35	0.001
Aedes aegypti	35	0.001
Pediculus humanus corporis	35	0.001
Helobdella robusta	35	0.001
Oncorhynchus mykiss	34	0.0009
Polysphondylium pallidum PN500	33	0.0009
Metaseiulus occidentalis	33	0.0009
Naegleria gruberi	33	0.0009
Papilio dardanus	32	0.0009
Monosiga brevicollis MX1	32	0.0009
Cydia pomonella	32	0.0009
Xenopus (Silurana) tropicalis	32	0.0009
Danio rerio	32	0.0009
Perkinsus marinus ATCC 50983	31	0.0009
Tinamus guttatus	31	0.0009
Harpegnathos saltator	30	0.0008
Lottia gigantea	30	0.0008
Apis florea	30	0.0008
Trichomonas vaginalis G3	29	0.0008
Callithrix jacchus	29	0.0008
Trichinella spiralis	29	0.0008
Dictyostelium fasciculatum	28	0.0008
Dictyostelium purpureum	28	0.0008
Eimeria necatrix	28	0.0008
Gymnochlora stellata	28	0.0008
Solenopsis invicta	28	0.0008
Aplysia californica	27	0.0007
Chlorocebus sabaeus	27	0.0007
Branchiostoma floridae	27	0.0007
Nomascus leucogenys	27	0.0007
Mus musculus	27	0.0007
Tupaia chinensis	27	0.0007
Apis mellifera	26	0.0007
Drosophila willistoni	25	0.0007
Macaca mulatta	25	0.0007
Dictyostelium discoideum AX4	25	0.0007
Amphimedon queenslandica	25	0.0007
Gorilla gorilla gorilla	24	0.0007
Cricetulus griseus	24	0.0007
Anopheles sinensis	24	0.0007
Galleria mellonella	23	0.0006
Macaca fascicularis	23	0.0006
Fonticula alba	23	0.0006
Apis dorsata	23	0.0006
Bombyx mandarina	23	0.0006
Pseudoplusia includens	23	0.0006
Biston betularia	23	0.0006
Hirudo medicinalis	22	0.0006
Leishmania major strain Friedlin	22	0.0006
Plutella xylostella	22	0.0006
Acromyrmex echinatior	21	0.0006
Oxytricha trifallax	21	0.0006
Ixodes scapularis	20	0.0005
Antheraea pernyi	19	0.0005
Stylonychia lemnae	18	0.0005
Crassostrea gigas	18	0.0005
Lonomia obliqua	18	0.0005
Lipotes vexillifer	18	0.0005
Anopheles darlingi	17	0.0005
Haliaeetus albicilla	17	0.0005
Bombus terrestris	17	0.0005
Ciona intestinalis	17	0.0005
Dasypus novemcinctus	16	0.0004
Caenorhabditis remanei	16	0.0004
Fukomys damarensis	16	0.0004
Papio anubis	16	0.0004
Oikopleura dioica	15	0.0004
Nannospalax galili	15	0.0004
Trichoplax adhaerens	15	0.0004
Anopheles gambiae	14	0.0004
Sesamia nonagrioides	14	0.0004
Antheraea mylitta	14	0.0004
Drosophila ananassae	13	0.0004
Coptotermes formosanus	13	0.0004
Leishmania braziliensis MHOM/BR/75/M2904	13	0.0004
Glyptapanteles indiensis	13	0.0004
Stegastes partitus	13	0.0004
Drosophila virilis	13	0.0004
Mythimna separata	12	0.0003
Callorhinchus milii	12	0.0003
Salmo salar	12	0.0003
Rattus norvegicus	12	0.0003
Heterocephalus glaber	12	0.0003
Oreochromis niloticus	12	0.0003
Astyanax mexicanus	11	0.0003
Dictyostelium discoideum	11	0.0003
Paramecium tetraurelia	11	0.0003
Eimeria brunetti	11	0.0003
Drosophila simulans	11	0.0003
Panthera tigris altaica	11	0.0003
Reticulomyxa filosa	11	0.0003
Bubalus bubalis	11	0.0003
Ficedula albicollis	11	0.0003
Python bivittatus	11	0.0003
Pteropus alecto	11	0.0003
Drosophila yakuba	11	0.0003
Oryctolagus cuniculus	11	0.0003
Takifugu rubripes	11	0.0003
Picoides pubescens	11	0.0003
Babesia microti strain RI	11	0.0003
Choristoneura fumiferana	11	0.0003
Mesitornis unicolor	10	0.0003
Riptortus pedestris	10	0.0003
Ursus maritimus	10	0.0003
Equus przewalskii	10	0.0003
Bos taurus	10	0.0003
Leishmania infantum JPCM5	10	0.0003
Latimeria chalumnae	10	0.0003
Strongyloides ratti	10	0.0003
Lepisosteus oculatus	10	0.0003
Ailuropoda melanoleuca	9	0.0002
Oryzias latipes	9	0.0002
Tetrahymena thermophila SB210	9	0.0002
Neospora caninum Liverpool	9	0.0002
Cuculus canorus	9	0.0002
Leishmania mexicana MHOM/GT/2001/U1103	9	0.0002
Drosophila pseudoobscura pseudoobscura	9	0.0002
Caenorhabditis brenneri	9	0.0002
Cynoglossus semilaevis	9	0.0002
Eimeria mitis	8	0.0002
Physeter catodon	8	0.0002
Heliothis subflexa	8	0.0002
Drosophila erecta	8	0.0002
Galeopterus variegatus	8	0.0002
Suberites domuncula	8	0.0002
Myotis brandtii	8	0.0002
Gregarina niphandrodes	8	0.0002
Drosophila grimshawi	8	0.0002
Ichthyophthirius multifiliis	8	0.0002
Colius striatus	8	0.0002
Ascaris suum	8	0.0002
Monodelphis domestica	8	0.0002
Balearica regulorum gibbericeps	7	0.0002
Erinaceus europaeus	7	0.0002
Palpitomonas bilix	7	0.0002
Toxoplasma gondii MAS	7	0.0002
Drosophila mojavensis	7	0.0002
Caenorhabditis elegans	7	0.0002
Anolis carolinensis	7	0.0002
Ostrinia furnacalis	7	0.0002
Portunus pelagicus	7	0.0002
Bicyclus anynana	7	0.0002
Peromyscus maniculatus bairdii	7	0.0002
Helicoverpa punctigera	7	0.0002
Pundamilia nyererei	7	0.0002
Columba livia	7	0.0002
Sus scrofa	7	0.0002
Corvus brachyrhynchos	6	0.0002
Tetraodon nigroviridis	6	0.0002
Limnodynastes tasmaniensis	6	0.0002
Pelodiscus sinensis	6	0.0002
Helicoverpa assulta	6	0.0002
Myotis davidii	6	0.0002
Orycteropus afer afer	6	0.0002
Haemonchus contortus	6	0.0002
Poecilia reticulata	6	0.0002
Glycyphagus domesticus	6	0.0002
Hammondia hammondi	6	0.0002
Diatraea saccharalis	6	0.0002
Chrysochloris asiatica	6	0.0002
Samia ricini	6	0.0002
Ophiophagus hannah	6	0.0002
Chaetura pelagica	6	0.0002
Xenopus laevis	6	0.0002
Tarsius syrichta	6	0.0002
Chinchilla lanigera	5	0.0001
Erebia theano	5	0.0001
Mustela putorius furo	5	0.0001
Echinococcus granulosus	5	0.0001
Phaethon lepturus	5	0.0001
Bos mutus	5	0.0001
Cryptosporidium muris RN66	5	0.0001
Nilaparvata lugens	5	0.0001
Entamoeba invadens IP1	5	0.0001
Eptesicus fuscus	5	0.0001
Hyphantria cunea	5	0.0001
Toxoplasma gondii ME49	5	0.0001
Plasmodium reichenowi	5	0.0001
Placozoa sp. H4	5	0.0001
Haplochromis burtoni	5	0.0001
Callimorpha dominula	5	0.0001
Lepeophtheirus salmonis	5	0.0001
Sarcophilus harrisii	5	0.0001
Poecilia formosa	5	0.0001
Eimeria tenella	5	0.0001
Schistosoma mansoni	5	0.0001
Trichechus manatus latirostris	5	0.0001
Pieris rapae	5	0.0001
Canis lupus familiaris	5	0.0001
Otolemur garnettii	5	0.0001
Tauraco erythrolophus	4	0.0001
Nephila clavipes	4	0.0001
Dictyostelium lacteum	4	0.0001
Loa loa	4	0.0001
Necator americanus	4	0.0001
Entamoeba dispar SAW760	4	0.0001
Eimeria maxima	4	0.0001
Condylura cristata	4	0.0001
Bactrocera dorsalis	4	0.0001
Plasmodium yoelii	4	0.0001
Trypanosoma congolense IL3000	4	0.0001
Pinctada fucata	4	0.0001
Naegleria fowleri	4	0.0001
Colponema vietnamica	4	0.0001
Leishmania panamensis	4	0.0001
Chelonia mydas	4	0.0001
Leishmania donovani	4	0.0001
Neolamprologus brichardi	4	0.0001
Plasmodium knowlesi strain H	4	0.0001
Eilema japonica japonica	4	0.0001
Trichordestra legitima	4	0.0001
Chromerida sp. RM11	4	0.0001
Lotharella sp. CCMP622	4	0.0001
Camelus ferus	4	0.0001
Echinops telfairi	4	0.0001
Amorphochlora amoebiformis	4	0.0001
Eimeria praecox	4	0.0001
Macrobrachium nipponense	4	0.0001
Mythimna unipuncta	4	0.0001
Babesia bigemina	4	0.0001
Opisthorchis viverrini	4	0.0001
Chromera velia	4	0.0001
Octodon degus	4	0.0001
Physarum polycephalum	4	0.0001
Odobenus rosmarus divergens	4	0.0001
Capra hircus	4	0.0001
Crassostrea ariakensis	3	0.0001
Drosophila persimilis	3	0.0001
Felis catus	3	0.0001
Chrysemys picta bellii	3	0.0001
Apaloderma vittatum	3	0.0001
Toxoplasma gondii FOU	3	0.0001
Vicugna pacos	3	0.0001
Euphydryas aurinia	3	0.0001
Caligus rogercresseyi	3	0.0001
Plasmodium yoelii yoelii 17XNL	3	0.0001
Maylandia zebra	3	0.0001
Lumbricus rubellus	3	0.0001
Anemonia sulcata	3	0.0001
Trypanosoma cruzi strain CL Brener	3	0.0001
Biomphalaria glabrata	3	0.0001
Opisthocomus hoazin	3	0.0001
Brachionus plicatilis	3	0.0001
Sycon ciliatum	3	0.0001
Samia cynthia	3	0.0001
Monocercomonoides sp. PA	3	0.0001
Eurypyga helias	3	0.0001
Perkinsus chesapeaki	3	0.0001
Plasmodium falciparum 3D7	3	0.0001
Ochotona princeps	3	0.0001
Branchiostoma belcheri	3	0.0001
Taeniopygia guttata	3	0.0001
Buceros rhinoceros silvestris	3	0.0001
Toxoplasma gondii VEG	3	0.0001
Plasmodium inui San Antonio 1	3	0.0001
Plasmodium chabaudi chabaudi	3	0.0001
Balaenoptera acutorostrata scammoni	3	0.0001
Toxoplasma gondii p89	3	0.0001
Phytomonas sp. isolate Hart1	3	0.0001
Serinus canaria	3	0.0001
Elephantulus edwardii	3	0.0001
Schistocerca gregaria	3	0.0001
Flustra foliacea	3	0.0001
Maconellicoccus hirsutus	3	0.0001
Phragmatopoma lapidosa	3	0.0001
Trimastix pyriformis	3	0.0001
Leucosolenia complicata	3	0.0001
Toxoplasma gondii RUB	2	0.0001
Plasmodium falciparum UGT5.1	2	0.0001
Latrodectus hesperus	2	0.0001
Geospiza fortis	2	0.0001
Platynereis dumerilii	2	0.0001
Moneuplotes crassus	2	0.0001
Teladorsagia circumcincta	2	0.0001
Plodia interpunctella	2	0.0001
Theileria annulata strain Ankara	2	0.0001
Babesia equi strain WA	2	0.0001
Heliconius melpomene amaryllis	2	0.0001
Plasmodium falciparum NF54	2	0.0001
Ictidomys tridecemlineatus	2	0.0001
Sorex araneus	2	0.0001
Maruca vitrata	2	0.0001
Cryptosporidium parvum Iowa II	2	0.0001
Toxoplasma gondii VAND	2	0.0001
Ixodes pacificus	2	0.0001
Plasmodium vinckei vinckei	2	0.0001
Dendrolimus kikuchii	2	0.0001
Tursiops truncatus	2	0.0001
Stentor coeruleus	2	0.0001
Thermobia domestica	2	0.0001
Drosophila sechellia	2	0.0001
Echinococcus multilocularis	2	0.0001
Charadrius vociferus	2	0.0001
Plasmodium falciparum FCH/4	2	0.0001
Jaculus jaculus	2	0.0001
Toxoplasma gondii GAB2-2007-GAL-DOM2	2	0.0001
Heliconius melpomene cythera	2	0.0001
Phytomonas sp. isolate EM1	2	0.0001
Alligator mississippiensis	2	0.0001
Gallus gallus	2	0.0001
Merops nubicus	2	0.0001
Loxodonta africana	2	0.0001
Podocoryna carnea	2	0.0001
Agrotis exclamationis	2	0.0001
Plasmodium falciparum Santa Lucia	2	0.0001
Trypanosoma cruzi marinkellei	2	0.0001
Pygoscelis adeliae	2	0.0001
Lepidochitona cinerea	2	0.0001
Branchiostoma lanceolatum	2	0.0001
Equus caballus	2	0.0001
Manacus vitellinus	2	0.0001
Haliotis diversicolor	2	0.0001
Brugia malayi	2	0.0001
Ceratitis rosa	2	0.0001
Lineus viridis	2	0.0001
Leptonychotes weddellii	2	0.0001
Abraxas sylvata	2	0.0001
Cryptosporidium hominis TU502	2	0.0001
Mesocricetus auratus	2	0.0001
Ceratotherium simum simum	2	0.0001
Entamoeba histolytica HM-1:IMSS	2	0.0001
6- (3&apos;-Aminomethyl-Biphenyl-3-Yloxy)-4-(3-Dimethylamino-Pyrrolidin-1- Yl)-3,5-Difluoro-Pyridin-2-Yloxy	2	0.0001
Locusta migratoria	2	0.0001
Calypte anna	2	0.0001
Caprimulgus carolinensis	2	0.0001
Microtus ochrogaster	2	0.0001
Drosophila hydei	2	0.0001
Mya arenaria	2	0.0001
Pterocles gutturalis	2	0.0001
Barentsia elongata	2	0.0001
Scoliopteryx libatrix	2	0.0001
Zonotrichia albicollis	2	0.0001
Oeneis magna dubia	1	0
Ctenocephalides felis	1	0
Eimeria acervulina	1	0
Falco cherrug	1	0
Archiearis parthenias	1	0
Chilo auricilius	1	0
Euscelidius variegatus	1	0
Elysia chlorotica	1	0
Schistosoma japonicum	1	0
Stephanopogon apogon	1	0
Theileria annulata	1	0
Palaemon carinicauda	1	0
Protopterus dolloi	1	0
Apis cerana	1	0
Spadella cephaloptera	1	0
Lutzomyia longipalpis	1	0
Anoplopoma fimbria	1	0
Malawimonas jakobiformis	1	0
Macaca fuscata fuscata	1	0
Koerneria sp. RS1982	1	0
Plasmodiophora brassicae	1	0
Chironomus tentans	1	0
Yponomeuta padellus	1	0
Scarabaeus laticollis	1	0
Zophosis dilatata	1	0
Micromalthus debilis	1	0
Acropora millepora	1	0
Oopsacas minuta	1	0
Giardia lamblia P15	1	0
Xiphophorus maculatus	1	0
Orthopyxis integra	1	0
Heliconius melpomene melpomene	1	0
Perkinsus marinus	1	0
Anguilla japonica	1	0
Voromonas pontica	1	0
Paralvinella grasslei	1	0
Mnemiopsis leidyi	1	0
Alligator sinensis	1	0
Euprora sp. Eumx	1	0
Euplotes focardii	1	0
Oncorhynchus keta	1	0
Acartia pacifica	1	0
Dicentrarchus labrax	1	0
Azumapecten farreri	1	0
Xestia cnigrum	1	0
Eleginus gracilis	1	0
Heliothis virescens, antennae, Peptide, 381 aa	1	0
Agrilus planipennis	1	0
Oreta pulchripes	1	0
Phragmatopoma californica	1	0
Agrius cingulata	1	0
Toxorhynchites brevipalpis	1	0
Conus novaehollandiae	1	0
Fulmarus glacialis	1	0
Nephila pilipes	1	0
Trypanosoma grayi	1	0
Seculamonas ecuadoriensis	1	0
Amblyomma variegatum	1	0
Heliconius numata	1	0
Junonia coenia	1	0
Strombidium sp. HZ-2009b	1	0
Lymantria dispar	1	0
Hymenolepis microstoma	1	0
Phaedon cochleariae	1	0
Plasmodium cynomolgi strain B	1	0
Drosophila neomorpha	1	0
Ovis aries	1	0
Oleria fasciata fasciata	1	0
Reclinomonas americana ATCC 50284	1	0
Plasmodium vivax	1	0
Plasmodium falciparum	1	0
Ditylenchus destructor	1	0
Polyrhachis vicina	1	0
Trypanosoma cruzi	1	0
Pasiphaea levicarinata	1	0
Entamoeba invadens	1	0
Argopecten irradians	1	0
Anopheles stephensi	1	0
Boreogadus saida	1	0
Plasmodium yoelii yoelii	1	0
Sitobion avenae	1	0
Petromyzon marinus	1	0
Heteropterus morpheus	1	0
Pectinaria gouldii	1	0
Haliotis gigantea	1	0
Chelydra serpentina	1	0
Falco peregrinus	1	0
Coenonympha glycerion	1	0
Plasmodium falciparum 7G8	1	0
Euplotes octocarinatus	1	0
Aphis gossypii	1	0
Procambarus clarkii	1	0
Adineta vaga	1	0
Caenorhabditis angaria	1	0
Giardia lamblia ATCC 50803	1	0
Galloisiana yuasai	1	0
Lymantria monacha	1	0
Parechinus angulosus	1	0
Pteria penguin	1	0
Ornithodoros parkeri	1	0
Thereuonema tuberculata	1	0
Plasmodium gallinaceum	1	0
Brachionus calyciflorus	1	0
Acanthamoeba castellanii	1	0
Jakoba bahamiensis	1	0
Nautilus pompilius	1	0
Haritalodes derogata	1	0
Malawimonas californiana	1	0
Mauremys reevesii	1	0
Ciona savignyi	1	0
Arenicola marina	1	0
Spironucleus salmonicida	1	0
Plasmodium lophurae	1	0
Sorogena stoianovitchae	1	0
Eufolliculina uhligi	1	0
Pseudopleuronectes americanus	1	0
Ctenoplusia agnata	1	0
Phoronis muelleri	1	0
Acanthamoeba culbertsoni	1	0
Nestor notabilis	1	0
Culex tarsalis	1	0
Myxobolus cerebralis	1	0
Lysiphlebus testaceipes	1	0
Plasmodium yoelii 17X	1	0
Stilobezzia antennalis	1	0
Tribolium madens	1	0
Ixodes ricinus	1	0
Atta cephalotes	1	0
Pentatrichomonas hominis	1	0
Globodera pallida	1	0
Phlebotomus papatasi	1	0
Anas platyrhynchos	1	0
Nebela carinata	1	0
Mycterophora rubricans	1	0
Plasmodium falciparum CAMP/Malaysia	1	0
Lycorea halia	1	0
Liriomyza huidobrensis	1	0
Rhipicephalus microplus	1	0
Enteromyxum leei	1	0
Haplopelma schmidti	1	0
Phyllotreta striolata	1	0
Ctenopharyngodon idella	1	0
Mesosemia lamachus	1	0
Rhinolophus ferrumequinum	1	0
Cavia porcellus	1	0
Plasmodium chabaudi	1	0
Synemon plana	1	0
Wuchereria bancrofti	1	0
Alitta virens	1	0
Paravannella minima	1	0
Choristoneura parallela	1	0
Jakoba libera	1	0
Leptosomus discolor	1	0
Plasmodium vivax Sal-1	1	0
Phalansterium solitarium	1	0
Spirometra erinaceieuropaei	1	0
Pseudopodoces humilis	1	0
Hyriopsis cumingii	1	0
Miamiensis avidus	1	0
Drosophila zottii	1	0
Blattella germanica	1	0
Paramecium caudatum	1	0
Brachionus manjavacas	1	0
Gnathostomula paradoxa	1	0
Philodina roseola	1	0
Haliotis discus hannai	1	0
Plasmodium gonderi	1	0
Fungia sp. Kusabiraishi	1	0
Penaeus monodon	1	0
Bombina orientalis	1	0
Catocyclotis adelina	1	0
Chrysodeixis includens	1	0

## Sheet: Table S4
Table S4. Annotations of S. exigua unigenes
Unigene	Nr	Nt	Swissprot	KEGG	COG	Interpro	GO
CL1.Contig1_All	NA	gi|47085928|ref|NM_213158.1|/1e-08/Danio rerio tropomyosin 4a (tpm4a), transcript variant 2, mRNA >gi|31418774|gb|BC053144.1| Danio rerio tropomyosin 4, mRNA (cDNA clone MGC:63909 IMAGE:6790370), complete cds	NA	NA	XF2524_1/2e-08/---	SM01040/6.3E-8/BRO family, N-terminal domain	NA
CL1.Contig2_All	NA	NA	NA	NA	lin0080_1/4e-08/---	PF12299/3.0E-28/Protein of unknown function (DUF3627)	NA
CL1.Contig3_All	gi|675230439|emb|CDU16203.1|/6.13984e-09/conserved Plasmodium protein, unknown function [Plasmodium yoelii] &gt;gi|675235650|emb|CDZ10730.1| conserved Plasmodium protein, unknown function [Plasmodium yoelii]	gi|47085928|ref|NM_213158.1|/2e-08/Danio rerio tropomyosin 4a (tpm4a), transcript variant 2, mRNA >gi|31418774|gb|BC053144.1| Danio rerio tropomyosin 4, mRNA (cDNA clone MGC:63909 IMAGE:6790370), complete cds	sp|Q5JR59|MTUS2_HUMAN/9e-07/Microtubule-associated tumor suppressor candidate 2 OS=Homo sapiens GN=MTUS2 PE=1 SV=3	shr:100935141/2e-07/CNTROB; centrobin, centrosomal BRCA2 interacting protein; K16468 centrobin	HI1418/3e-09/---	PF02498/3.8E-20/BRO family, N-terminal domain	NA
CL1.Contig4_All	gi|675230439|emb|CDU16203.1|/6.54745e-07/conserved Plasmodium protein, unknown function [Plasmodium yoelii] &gt;gi|675235650|emb|CDZ10730.1| conserved Plasmodium protein, unknown function [Plasmodium yoelii]	gi|33317339|gb|AF453385.1|/7e-08/Dirofilaria immitis cuticlin protein (Cut1A) mRNA, complete cds	sp|Q5JR59|MTUS2_HUMAN/8e-07/Microtubule-associated tumor suppressor candidate 2 OS=Homo sapiens GN=MTUS2 PE=1 SV=3	shr:100935141/6e-06/CNTROB; centrobin, centrosomal BRCA2 interacting protein; K16468 centrobin	XF2524_1/3e-08/---	SM01040/6.3E-8/BRO family, N-terminal domain	NA
CL1.Contig5_All	gi|357610764|gb|EHJ67142.1|/1.46968e-06/ribosomal protein L27A [Danaus plexippus]	gi|15213765|gb|AF400186.1|/2e-33/Spodoptera frugiperda ribosomal protein L27A mRNA, complete cds	sp|Q27021|RL27A_TENMO/9e-07/60S ribosomal protein L27a OS=Tenebrio molitor GN=RpL27A PE=2 SV=1	loa:LOAG_09561/1e-06/60S ribosomal protein L27a; K02900 large subunit ribosomal protein L27Ae	NA	PF12299/1.8E-28/Protein of unknown function (DUF3627)	NA
CL1.Contig6_All	NA	gi|47085928|ref|NM_213158.1|/4e-09/Danio rerio tropomyosin 4a (tpm4a), transcript variant 2, mRNA >gi|31418774|gb|BC053144.1| Danio rerio tropomyosin 4, mRNA (cDNA clone MGC:63909 IMAGE:6790370), complete cds	NA	NA	XF0684_1/4e-07/---	SM01040/1.3E-5/BRO family, N-terminal domain	NA
CL1.Contig7_All	NA	NA	NA	NA	NA	NA	NA
CL2.Contig1_All	gi|512930926|ref|XP_004932181.1|/1.69172e-33/PREDICTED: high mobility group protein 20A-like isoform X1 [Bombyx mori]	NA	NA	NA	NA	NA	NA
CL2.Contig2_All	gi|357619205|gb|EHJ71875.1|/8.8187e-126/putative high mobility group 20A isoform 1 [Danaus plexippus]	gi|512930925|ref|XM_004932124.1|/2e-09/PREDICTED: Bombyx mori high mobility group protein 20A-like (LOC101743611), transcript variant X1, mRNA	sp|Q5ZKF4|HM20A_CHICK/1e-52/High mobility group protein 20A OS=Gallus gallus GN=HMG20A PE=2 SV=1	hmg:100204109/5e-12/high mobility group-T protein-like; K11296 high mobility group protein B3	YBR089c-a/3e-13/---	PTHR13711:SF173/1.0E-76/--	NA
CL3.Contig1_All	NA	NA	NA	NA	NA	NA	NA
CL3.Contig2_All	NA	NA	NA	NA	NA	NA	NA
CL4.Contig1_All	gi|512915023|ref|XP_004928287.1|/2.98848e-40/PREDICTED: glycogen synthase kinase-3 beta isoform X4 [Bombyx mori]	gi|383276401|dbj|AK406424.1|/9e-98/Bombyx mori mRNA, clone: famL32A21	sp|Q2NL51|GSK3A_MOUSE/3e-25/Glycogen synthase kinase-3 alpha OS=Mus musculus GN=Gsk3a PE=1 SV=2	bmor:100862751/5e-41/glycogen synthase kinase-3 beta; K03083 glycogen synthase kinase 3 beta [EC:2.7.11.26]	SPAC1687.15/1e-12/---	NA	NA
CL4.Contig2_All	gi|512915023|ref|XP_004928287.1|/6.17719e-39/PREDICTED: glycogen synthase kinase-3 beta isoform X4 [Bombyx mori]	gi|383276401|dbj|AK406424.1|/1e-97/Bombyx mori mRNA, clone: famL32A21	sp|P18265|GSK3A_RAT/6e-25/Glycogen synthase kinase-3 alpha OS=Rattus norvegicus GN=Gsk3a PE=1 SV=1	bmor:100862751/1e-39/glycogen synthase kinase-3 beta; K03083 glycogen synthase kinase 3 beta [EC:2.7.11.26]	SPAC1687.15/2e-12/---	NA	NA
CL4.Contig3_All	gi|512915011|ref|XP_004928284.1|/0/PREDICTED: glycogen synthase kinase-3 beta isoform X1 [Bombyx mori]	gi|383276401|dbj|AK406424.1|/0.0/Bombyx mori mRNA, clone: famL32A21	sp|Q9WV60|GSK3B_MOUSE/5e-177/Glycogen synthase kinase-3 beta OS=Mus musculus GN=Gsk3b PE=1 SV=2	bmor:100862751/0.0/glycogen synthase kinase-3 beta; K03083 glycogen synthase kinase 3 beta [EC:2.7.11.26]	SPAC1687.15/7e-120/---	SM00220/3.5E-85/Serine/Threonine protein kinases, catalytic domain	NA
CL4.Contig4_All	gi|512915011|ref|XP_004928284.1|/0/PREDICTED: glycogen synthase kinase-3 beta isoform X1 [Bombyx mori]	gi|383276401|dbj|AK406424.1|/0.0/Bombyx mori mRNA, clone: famL32A21	sp|Q9WV60|GSK3B_MOUSE/7e-176/Glycogen synthase kinase-3 beta OS=Mus musculus GN=Gsk3b PE=1 SV=2	bmor:100862751/0.0/glycogen synthase kinase-3 beta; K03083 glycogen synthase kinase 3 beta [EC:2.7.11.26]	SPAC1687.15/7e-120/---	PTHR24057/6.8E-290/--	NA
CL4.Contig5_All	gi|156118310|gb|ABU49716.1|/0/shaggy [Danaus plexippus]	gi|383276401|dbj|AK406424.1|/0.0/Bombyx mori mRNA, clone: famL32A21	sp|Q9WV60|GSK3B_MOUSE/1e-180/Glycogen synthase kinase-3 beta OS=Mus musculus GN=Gsk3b PE=1 SV=2	bmor:100862751/0.0/glycogen synthase kinase-3 beta; K03083 glycogen synthase kinase 3 beta [EC:2.7.11.26]	SPAC1687.15/7e-120/---	PS50011/43.297/Protein kinase domain profile.	NA
CL4.Contig6_All	gi|512915019|ref|XP_004928286.1|/0/PREDICTED: glycogen synthase kinase-3 beta isoform X3 [Bombyx mori]	gi|383276401|dbj|AK406424.1|/0.0/Bombyx mori mRNA, clone: famL32A21	sp|Q9WV60|GSK3B_MOUSE/3e-176/Glycogen synthase kinase-3 beta OS=Mus musculus GN=Gsk3b PE=1 SV=2	bmor:100862751/0.0/glycogen synthase kinase-3 beta; K03083 glycogen synthase kinase 3 beta [EC:2.7.11.26]	SPAC1687.15/7e-120/---	PTHR24057/6.8E-290/--	NA
CL4.Contig7_All	gi|512915015|ref|XP_004928285.1|/0/PREDICTED: glycogen synthase kinase-3 beta isoform X2 [Bombyx mori]	gi|346709314|dbj|AK382393.1|/0.0/Bombyx mori mRNA, clone: fdpe16K11	sp|P18431|SGG_DROME/0.0/Protein kinase shaggy OS=Drosophila melanogaster GN=sgg PE=1 SV=3	bmor:100862751/0.0/glycogen synthase kinase-3 beta; K03083 glycogen synthase kinase 3 beta [EC:2.7.11.26]	SPAC1687.15/3e-120/---	PS00107/-/Protein kinases ATP-binding region signature.	NA
CL4.Contig8_All	gi|512915015|ref|XP_004928285.1|/0/PREDICTED: glycogen synthase kinase-3 beta isoform X2 [Bombyx mori]	gi|346709314|dbj|AK382393.1|/0.0/Bombyx mori mRNA, clone: fdpe16K11	sp|P18431|SGG_DROME/0.0/Protein kinase shaggy OS=Drosophila melanogaster GN=sgg PE=1 SV=3	bmor:100862751/0.0/glycogen synthase kinase-3 beta; K03083 glycogen synthase kinase 3 beta [EC:2.7.11.26]	SPAC1687.15/3e-120/---	PS00107/-/Protein kinases ATP-binding region signature.	NA
CL5.Contig1_All	gi|114052320|ref|NP_001040512.1|/1.07367e-132/dullard-like protein [Bombyx mori] &gt;gi|95102622|gb|ABF51249.1| dullard-like protein [Bombyx mori]	gi|164459698|gb|EU180214.1|/0.0/Spodoptera frugiperda acetylhexosaminidase-like protein mRNA, complete cds	sp|Q9VRG7|CNEP1_DROME/3e-114/CTD nuclear envelope phosphatase 1 homolog OS=Drosophila melanogaster GN=Dd PE=2 SV=1	bmor:733100/2e-133/dullard-like protein; K17617 CTD nuclear envelope phosphatase 1 [EC:3.1.3.16]	SPBC3B8.10c/1e-39/---	SM00577/1.8E-72/catalytic domain of ctd-like phosphatases	biological_process:GO:0016311//dephosphorylation;molecular_function:GO:0016791//phosphatase activity;
CL5.Contig2_All	gi|114052320|ref|NP_001040512.1|/8.36555e-133/dullard-like protein [Bombyx mori] &gt;gi|95102622|gb|ABF51249.1| dullard-like protein [Bombyx mori]	gi|164459698|gb|EU180214.1|/0.0/Spodoptera frugiperda acetylhexosaminidase-like protein mRNA, complete cds	sp|Q9VRG7|CNEP1_DROME/2e-114/CTD nuclear envelope phosphatase 1 homolog OS=Drosophila melanogaster GN=Dd PE=2 SV=1	bmor:733100/1e-133/dullard-like protein; K17617 CTD nuclear envelope phosphatase 1 [EC:3.1.3.16]	SPBC3B8.10c/8e-40/---	SM00577/1.8E-72/catalytic domain of ctd-like phosphatases	biological_process:GO:0016311//dephosphorylation;molecular_function:GO:0016791//phosphatase activity;
CL5.Contig3_All	gi|114052320|ref|NP_001040512.1|/1.07306e-132/dullard-like protein [Bombyx mori] &gt;gi|95102622|gb|ABF51249.1| dullard-like protein [Bombyx mori]	gi|164459698|gb|EU180214.1|/0.0/Spodoptera frugiperda acetylhexosaminidase-like protein mRNA, complete cds	sp|Q9VRG7|CNEP1_DROME/3e-114/CTD nuclear envelope phosphatase 1 homolog OS=Drosophila melanogaster GN=Dd PE=2 SV=1	bmor:733100/2e-133/dullard-like protein; K17617 CTD nuclear envelope phosphatase 1 [EC:3.1.3.16]	SPBC3B8.10c/1e-39/---	SM00577/1.8E-72/catalytic domain of ctd-like phosphatases	biological_process:GO:0016311//dephosphorylation;molecular_function:GO:0016791//phosphatase activity;
CL6.Contig1_All	gi|512911284|ref|XP_004927374.1|/0/PREDICTED: mutS protein homolog 4-like [Bombyx mori]	gi|512911283|ref|XM_004927317.1|/8e-17/PREDICTED: Bombyx mori mutS protein homolog 4-like (LOC101746248), mRNA	sp|Q99MT2|MSH4_MOUSE/9e-117/MutS protein homolog 4 OS=Mus musculus GN=Msh4 PE=2 SV=1	pxy:105383767/0.0/mutS protein homolog 4-like; K08740 DNA mismatch repair protein MSH4	YFL003c/5e-57/---	PTHR11361/3.4E-153/--	NA
CL6.Contig2_All	gi|512911284|ref|XP_004927374.1|/0/PREDICTED: mutS protein homolog 4-like [Bombyx mori]	gi|512911283|ref|XM_004927317.1|/1e-22/PREDICTED: Bombyx mori mutS protein homolog 4-like (LOC101746248), mRNA	sp|Q99MT2|MSH4_MOUSE/7e-152/MutS protein homolog 4 OS=Mus musculus GN=Msh4 PE=2 SV=1	pxy:105383767/0.0/mutS protein homolog 4-like; K08740 DNA mismatch repair protein MSH4	YFL003c/3e-71/---	SM00533/4.4E-26/DNA-binding domain of DNA mismatch repair MUTS family	NA
CL6.Contig3_All	gi|512911248|ref|XP_004927365.1|/6.64377e-22/PREDICTED: reticulocyte-binding protein PFD0110w-like [Bombyx mori]	NA	NA	bmor:101745041/1e-22/mutS protein homolog 4-like; K08740 DNA mismatch repair protein MSH4	NA	NA	NA
CL6.Contig4_All	gi|512911284|ref|XP_004927374.1|/1.3034e-160/PREDICTED: mutS protein homolog 4-like [Bombyx mori]	gi|512911283|ref|XM_004927317.1|/4e-18/PREDICTED: Bombyx mori mutS protein homolog 4-like (LOC101746248), mRNA	sp|O15457|MSH4_HUMAN/4e-83/MutS protein homolog 4 OS=Homo sapiens GN=MSH4 PE=1 SV=2	bmor:101745041/0.0/mutS protein homolog 4-like; K08740 DNA mismatch repair protein MSH4	YFL003c/1e-43/---	PF00488/1.3E-67/MutS domain V	NA
CL6.Contig5_All	gi|512911284|ref|XP_004927374.1|/0/PREDICTED: mutS protein homolog 4-like [Bombyx mori]	gi|512911283|ref|XM_004927317.1|/5e-18/PREDICTED: Bombyx mori mutS protein homolog 4-like (LOC101746248), mRNA	sp|Q99MT2|MSH4_MOUSE/9e-107/MutS protein homolog 4 OS=Mus musculus GN=Msh4 PE=2 SV=1	pxy:105383767/0.0/mutS protein homolog 4-like; K08740 DNA mismatch repair protein MSH4	YFL003c/4e-50/---	PTHR11361/8.1E-77/--	NA
CL6.Contig6_All	gi|512911284|ref|XP_004927374.1|/0/PREDICTED: mutS protein homolog 4-like [Bombyx mori]	gi|512911283|ref|XM_004927317.1|/4e-22/PREDICTED: Bombyx mori mutS protein homolog 4-like (LOC101746248), mRNA	sp|Q99MT2|MSH4_MOUSE/2e-141/MutS protein homolog 4 OS=Mus musculus GN=Msh4 PE=2 SV=1	pxy:105383767/0.0/mutS protein homolog 4-like; K08740 DNA mismatch repair protein MSH4	YFL003c/7e-62/---	PTHR11361:SF21/3.0E-176/--	NA
CL7.Contig1_All	gi|283100190|gb|ADB08385.1|/2.38329e-149/solute carrier family 35 member B3 isoform 1 [Bombyx mori]	gi|381289566|gb|JQ236852.1|/1e-19/Spodoptera exigua glutathione S-transferase S protein (GSTS1) gene, complete cds	sp|Q7Q5D4|S35B3_ANOGA/3e-95/Adenosine 3'-phospho 5'-phosphosulfate transporter 2 OS=Anopheles gambiae GN=Papst2 PE=3 SV=4	bmor:692839/6e-148/slc35b3; solute carrier family 35 member B3; K15277 solute carrier family 35 (adenosine 3'-phospho 5'-phosphosulfate transporter), member B3	ECU04g0570/2e-18/---	PTHR10778/6.6E-125/--	biological_process:GO:0055085//transmembrane transport;cellular_component:GO:0016021//integral component of membrane;
CL7.Contig2_All	NA	gi|381289566|gb|JQ236852.1|/5e-07/Spodoptera exigua glutathione S-transferase S protein (GSTS1) gene, complete cds	NA	NA	NA	NA	NA
CL7.Contig3_All	NA	NA	NA	NA	NA	NA	NA
CL7.Contig4_All	NA	NA	NA	NA	NA	NA	NA
CL8.Contig1_All	gi|512924098|ref|XP_004930515.1|/0/PREDICTED: restin homolog [Bombyx mori]	gi|346714078|dbj|AK384606.1|/6e-44/Bombyx mori mRNA, clone: fcaL30A09	sp|Q9VJE5|CL190_DROME/2e-134/Restin homolog OS=Drosophila melanogaster GN=CLIP-190 PE=1 SV=1	bmor:101739189/0.0/restin homolog; K10421 CAP-Gly domain-containing linker protein 1	YHR023w/6e-42/---	PF01302/6.3E-21/CAP-Gly domain	NA
CL8.Contig2_All	gi|512924098|ref|XP_004930515.1|/0/PREDICTED: restin homolog [Bombyx mori]	gi|512924097|ref|XM_004930458.1|/2e-18/PREDICTED: Bombyx mori restin homolog (LOC101739189), mRNA	sp|Q9VJE5|CL190_DROME/2e-87/Restin homolog OS=Drosophila melanogaster GN=CLIP-190 PE=1 SV=1	bmor:101739189/0.0/restin homolog; K10421 CAP-Gly domain-containing linker protein 1	YHR023w/6e-42/---	PTHR18916/2.3E-42/--	NA
CL8.Contig3_All	gi|512924098|ref|XP_004930515.1|/0/PREDICTED: restin homolog [Bombyx mori]	gi|346714078|dbj|AK384606.1|/6e-44/Bombyx mori mRNA, clone: fcaL30A09	sp|Q9VJE5|CL190_DROME/1e-136/Restin homolog OS=Drosophila melanogaster GN=CLIP-190 PE=1 SV=1	bmor:101739189/0.0/restin homolog; K10421 CAP-Gly domain-containing linker protein 1	YHR023w/6e-42/---	PS00845/-/CAP-Gly domain signature.	NA
CL8.Contig4_All	gi|512924098|ref|XP_004930515.1|/0/PREDICTED: restin homolog [Bombyx mori]	gi|346714078|dbj|AK384606.1|/6e-44/Bombyx mori mRNA, clone: fcaL30A09	sp|Q9VJE5|CL190_DROME/2e-135/Restin homolog OS=Drosophila melanogaster GN=CLIP-190 PE=1 SV=1	bmor:101739189/0.0/restin homolog; K10421 CAP-Gly domain-containing linker protein 1	YHR023w/6e-42/---	PF01302/6.3E-21/CAP-Gly domain	NA
CL8.Contig5_All	gi|512924098|ref|XP_004930515.1|/0/PREDICTED: restin homolog [Bombyx mori]	gi|346714078|dbj|AK384606.1|/6e-44/Bombyx mori mRNA, clone: fcaL30A09	sp|Q9VJE5|CL190_DROME/2e-131/Restin homolog OS=Drosophila melanogaster GN=CLIP-190 PE=1 SV=1	bmor:101739189/0.0/restin homolog; K10421 CAP-Gly domain-containing linker protein 1	YHR023w/7e-42/---	PTHR18916:SF30/6.7E-157/--	NA
CL8.Contig6_All	gi|512924098|ref|XP_004930515.1|/0/PREDICTED: restin homolog [Bombyx mori]	gi|346714078|dbj|AK384606.1|/6e-50/Bombyx mori mRNA, clone: fcaL30A09	sp|Q9VJE5|CL190_DROME/2e-128/Restin homolog OS=Drosophila melanogaster GN=CLIP-190 PE=1 SV=1	bmor:101739189/0.0/restin homolog; K10421 CAP-Gly domain-containing linker protein 1	YHR023w/6e-42/---	PS00845/-/CAP-Gly domain signature.	NA
CL8.Contig7_All	gi|512924098|ref|XP_004930515.1|/0/PREDICTED: restin homolog [Bombyx mori]	gi|346714078|dbj|AK384606.1|/6e-44/Bombyx mori mRNA, clone: fcaL30A09	sp|Q9VJE5|CL190_DROME/1e-128/Restin homolog OS=Drosophila melanogaster GN=CLIP-190 PE=1 SV=1	bmor:101739189/0.0/restin homolog; K10421 CAP-Gly domain-containing linker protein 1	YHR023w/6e-42/---	PTHR18916/6.7E-157/--	NA
CL8.Contig8_All	gi|512924098|ref|XP_004930515.1|/0/PREDICTED: restin homolog [Bombyx mori]	gi|346714078|dbj|AK384606.1|/5e-44/Bombyx mori mRNA, clone: fcaL30A09	sp|Q9VJE5|CL190_DROME/2e-128/Restin homolog OS=Drosophila melanogaster GN=CLIP-190 PE=1 SV=1	bmor:101739189/0.0/restin homolog; K10421 CAP-Gly domain-containing linker protein 1	YHR023w/6e-42/---	PTHR18916/6.7E-157/--	NA
CL8.Contig9_All	gi|512924098|ref|XP_004930515.1|/0/PREDICTED: restin homolog [Bombyx mori]	gi|346714078|dbj|AK384606.1|/6e-44/Bombyx mori mRNA, clone: fcaL30A09	sp|Q9VJE5|CL190_DROME/2e-135/Restin homolog OS=Drosophila melanogaster GN=CLIP-190 PE=1 SV=1	bmor:101739189/0.0/restin homolog; K10421 CAP-Gly domain-containing linker protein 1	YHR023w/6e-42/---	PF01302/6.3E-21/CAP-Gly domain	NA
CL8.Contig10_All	gi|512924098|ref|XP_004930515.1|/0/PREDICTED: restin homolog [Bombyx mori]	gi|346714078|dbj|AK384606.1|/6e-44/Bombyx mori mRNA, clone: fcaL30A09	sp|Q9VJE5|CL190_DROME/1e-136/Restin homolog OS=Drosophila melanogaster GN=CLIP-190 PE=1 SV=1	bmor:101739189/0.0/restin homolog; K10421 CAP-Gly domain-containing linker protein 1	YHR023w/6e-42/---	PS00845/-/CAP-Gly domain signature.	NA
CL8.Contig11_All	gi|512924098|ref|XP_004930515.1|/0/PREDICTED: restin homolog [Bombyx mori]	gi|346714078|dbj|AK384606.1|/7e-44/Bombyx mori mRNA, clone: fcaL30A09	sp|Q9VJE5|CL190_DROME/2e-128/Restin homolog OS=Drosophila melanogaster GN=CLIP-190 PE=1 SV=1	bmor:101739189/0.0/restin homolog; K10421 CAP-Gly domain-containing linker protein 1	YHR023w/7e-42/---	PF01302/2.5E-23/CAP-Gly domain	NA
CL8.Contig12_All	gi|512924098|ref|XP_004930515.1|/0/PREDICTED: restin homolog [Bombyx mori]	gi|346714078|dbj|AK384606.1|/6e-44/Bombyx mori mRNA, clone: fcaL30A09	sp|Q9VJE5|CL190_DROME/2e-131/Restin homolog OS=Drosophila melanogaster GN=CLIP-190 PE=1 SV=1	bmor:101739189/0.0/restin homolog; K10421 CAP-Gly domain-containing linker protein 1	YHR023w/7e-42/---	PTHR18916:SF30/6.7E-157/--	NA
CL8.Contig13_All	gi|512924098|ref|XP_004930515.1|/0/PREDICTED: restin homolog [Bombyx mori]	gi|346714078|dbj|AK384606.1|/6e-44/Bombyx mori mRNA, clone: fcaL30A09	sp|Q9VJE5|CL190_DROME/3e-111/Restin homolog OS=Drosophila melanogaster GN=CLIP-190 PE=1 SV=1	bmor:101739189/0.0/restin homolog; K10421 CAP-Gly domain-containing linker protein 1	MJ1322/1e-27/---	PTHR18916/3.4E-126/--	NA
CL8.Contig14_All	gi|512924098|ref|XP_004930515.1|/0/PREDICTED: restin homolog [Bombyx mori]	gi|346714078|dbj|AK384606.1|/6e-44/Bombyx mori mRNA, clone: fcaL30A09	sp|Q9VJE5|CL190_DROME/1e-136/Restin homolog OS=Drosophila melanogaster GN=CLIP-190 PE=1 SV=1	bmor:101739189/0.0/restin homolog; K10421 CAP-Gly domain-containing linker protein 1	YHR023w/6e-42/---	PS00845/-/CAP-Gly domain signature.	NA
CL8.Contig15_All	gi|512924098|ref|XP_004930515.1|/0/PREDICTED: restin homolog [Bombyx mori]	gi|346714078|dbj|AK384606.1|/7e-44/Bombyx mori mRNA, clone: fcaL30A09	sp|Q9VJE5|CL190_DROME/2e-128/Restin homolog OS=Drosophila melanogaster GN=CLIP-190 PE=1 SV=1	bmor:101739189/0.0/restin homolog; K10421 CAP-Gly domain-containing linker protein 1	YHR023w/7e-42/---	PF01302/2.5E-23/CAP-Gly domain	NA
CL9.Contig1_All	gi|148298856|ref|NP_001091745.1|/1.55005e-108/NIF3-like protein [Bombyx mori] &gt;gi|114384170|gb|ABI73988.1| NIF3-like protein [Bombyx mori]	NA	sp|Q9NK57|GTPC1_DROME/2e-65/Putative GTP cyclohydrolase 1 type 2 OS=Drosophila melanogaster GN=anon-35F/36A PE=2 SV=3	NA	SPCC126.12/7e-46/---	PTHR13799/6.5E-122/--	NA
CL9.Contig2_All	gi|512900379|ref|XP_004924877.1|/2.01135e-179/PREDICTED: probable cytosolic iron-sulfur protein assembly protein Ciao1-like [Bombyx mori]	gi|512900378|ref|XM_004924820.1|/2e-41/PREDICTED: Bombyx mori probable cytosolic iron-sulfur protein assembly protein Ciao1-like (LOC101744932), mRNA	sp|B3NQR5|CIAO1_DROER/6e-138/Probable cytosolic iron-sulfur protein assembly protein Ciao1 OS=Drosophila erecta GN=Ciao1 PE=3 SV=1	dmo:Dmoj_GI21646/2e-25/GI21646 gene product from transcript GI21646-RA; K04508 transducin (beta)-like 1	SPCC126.12/2e-45/---	PS50082/13.349/Trp-Asp (WD) repeats profile.	NA
CL9.Contig3_All	gi|148298856|ref|NP_001091745.1|/1.65851e-108/NIF3-like protein [Bombyx mori] &gt;gi|114384170|gb|ABI73988.1| NIF3-like protein [Bombyx mori]	NA	sp|Q9NK57|GTPC1_DROME/2e-65/Putative GTP cyclohydrolase 1 type 2 OS=Drosophila melanogaster GN=anon-35F/36A PE=2 SV=3	NA	SPCC126.12/7e-46/---	PTHR13799/6.5E-122/--	NA
CL9.Contig4_All	gi|512900379|ref|XP_004924877.1|/0/PREDICTED: probable cytosolic iron-sulfur protein assembly protein Ciao1-like [Bombyx mori]	gi|512900378|ref|XM_004924820.1|/1e-55/PREDICTED: Bombyx mori probable cytosolic iron-sulfur protein assembly protein Ciao1-like (LOC101744932), mRNA	sp|B3NQR5|CIAO1_DROER/9e-143/Probable cytosolic iron-sulfur protein assembly protein Ciao1 OS=Drosophila erecta GN=Ciao1 PE=3 SV=1	soc:105195438/1e-29/lissencephaly-1 homolog; K16794 platelet-activating factor acetylhydrolase IB subunit alpha	SPCC126.12/2e-45/---	PF00400/6.2E-9/WD domain, G-beta repeat	NA
CL10.Contig1_All	gi|597886472|gb|EYC35207.1|/0/hypothetical protein Y032_1114g3627 [Ancylostoma ceylanicum]	gi|346715275|dbj|AK380081.1|/7e-78/Bombyx mori mRNA, clone: ftes34P15	sp|P08953|TOLL_DROME/4e-85/Protein toll OS=Drosophila melanogaster GN=Tl PE=1 SV=1	api:103308839/2e-142/uncharacterized LOC103308839; K15255 ATP-dependent DNA helicase PIF1 [EC:3.6.4.12]	alr0124_1/3e-16/---	SM00364/260.0/Leucine-rich repeats, bacterial type	NA
CL10.Contig2_All	gi|665810452|ref|XP_008553649.1|/0/PREDICTED: uncharacterized protein LOC103575583 [Microplitis demolitor]	gi|383932008|gb|JQ619228.1|/0.0/Spodoptera exigua REPAT46 mRNA, complete cds	sp|P37709|TRHY_RABIT/3e-22/Trichohyalin OS=Oryctolagus cuniculus GN=TCHH PE=2 SV=1	api:103308839/6e-117/uncharacterized LOC103308839; K15255 ATP-dependent DNA helicase PIF1 [EC:3.6.4.12]	NMB0700/7e-09/---	PF14214/1.1E-62/Helitron helicase-like domain at N-terminus	NA
CL10.Contig3_All	gi|665810452|ref|XP_008553649.1|/0/PREDICTED: uncharacterized protein LOC103575583 [Microplitis demolitor]	gi|291201248|emb|FP340423.1|/4e-74/02A22_HaBAC_fin, Helicoverpa armigera BAC, pupae DNA	sp|Q95SX7|RTBS_DROME/4e-46/Probable RNA-directed DNA polymerase from transposon BS OS=Drosophila melanogaster GN=RTase PE=2 SV=1	api:103308839/6e-149/uncharacterized LOC103308839; K15255 ATP-dependent DNA helicase PIF1 [EC:3.6.4.12]	Cj0945c/2e-12/---	PTHR10492:SF17/0.0/--	NA
CL10.Contig4_All	gi|665810452|ref|XP_008553649.1|/0/PREDICTED: uncharacterized protein LOC103575583 [Microplitis demolitor]	gi|291201248|emb|FP340423.1|/2e-74/02A22_HaBAC_fin, Helicoverpa armigera BAC, pupae DNA	sp|P37709|TRHY_RABIT/9e-14/Trichohyalin OS=Oryctolagus cuniculus GN=TCHH PE=2 SV=1	api:103308839/2e-71/uncharacterized LOC103308839; K15255 ATP-dependent DNA helicase PIF1 [EC:3.6.4.12]	STM2594/3e-08/---	PTHR10492/0.0/--	NA
CL10.Contig5_All	gi|665810452|ref|XP_008553649.1|/0/PREDICTED: uncharacterized protein LOC103575583 [Microplitis demolitor]	gi|383932008|gb|JQ619228.1|/0.0/Spodoptera exigua REPAT46 mRNA, complete cds	sp|Q86AW9|GUAD_DICDI/1e-50/Guanine deaminase OS=Dictyostelium discoideum GN=guaD PE=1 SV=1	api:103308839/8e-150/uncharacterized LOC103308839; K15255 ATP-dependent DNA helicase PIF1 [EC:3.6.4.12]	YDL238c/6e-43/---	PTHR10492:SF17/0.0/--	NA
CL10.Contig6_All	gi|665810452|ref|XP_008553649.1|/0/PREDICTED: uncharacterized protein LOC103575583 [Microplitis demolitor]	gi|291201248|emb|FP340423.1|/2e-74/02A22_HaBAC_fin, Helicoverpa armigera BAC, pupae DNA	sp|Q8N9W4|GG6L2_HUMAN/2e-10/Golgin subfamily A member 6-like protein 2 OS=Homo sapiens GN=GOLGA6L2 PE=2 SV=2	api:103308839/4e-141/uncharacterized LOC103308839; K15255 ATP-dependent DNA helicase PIF1 [EC:3.6.4.12]	YHR031c/5e-10/---	PTHR10492:SF17/0.0/--	NA
CL10.Contig7_All	gi|665815681|ref|XP_008556509.1|/0/PREDICTED: uncharacterized protein LOC103577587 [Microplitis demolitor]	NA	sp|Q7ZV90|PIF1_DANRE/2e-10/ATP-dependent DNA helicase PIF1 OS=Danio rerio GN=pif1 PE=2 SV=1	api:103308839/6e-126/uncharacterized LOC103308839; K15255 ATP-dependent DNA helicase PIF1 [EC:3.6.4.12]	YHR031c/2e-10/---	PF14214/1.4E-13/Helitron helicase-like domain at N-terminus	NA
CL10.Contig8_All	gi|665810452|ref|XP_008553649.1|/1.94289e-55/PREDICTED: uncharacterized protein LOC103575583 [Microplitis demolitor]	gi|291201248|emb|FP340423.1|/3e-69/02A22_HaBAC_fin, Helicoverpa armigera BAC, pupae DNA	NA	api:103308839/1e-18/uncharacterized LOC103308839; K15255 ATP-dependent DNA helicase PIF1 [EC:3.6.4.12]	NA	PTHR10492/1.3E-46/--	NA
CL10.Contig9_All	gi|665810452|ref|XP_008553649.1|/0/PREDICTED: uncharacterized protein LOC103575583 [Microplitis demolitor]	gi|291201248|emb|FP340423.1|/2e-74/02A22_HaBAC_fin, Helicoverpa armigera BAC, pupae DNA	sp|Q9H611|PIF1_HUMAN/2e-14/ATP-dependent DNA helicase PIF1 OS=Homo sapiens GN=PIF1 PE=1 SV=2	api:103308839/6e-95/uncharacterized LOC103308839; K15255 ATP-dependent DNA helicase PIF1 [EC:3.6.4.12]	STM2594/1e-06/---	PTHR10492/4.8E-168/--	NA
CL10.Contig10_All	gi|597886472|gb|EYC35207.1|/5.75011e-115/hypothetical protein Y032_1114g3627 [Ancylostoma ceylanicum]	gi|383932008|gb|JQ619228.1|/0.0/Spodoptera exigua REPAT46 mRNA, complete cds	NA	api:103308839/1e-70/uncharacterized LOC103308839; K15255 ATP-dependent DNA helicase PIF1 [EC:3.6.4.12]	NA	PTHR10492/1.1E-46/--	NA
CL10.Contig11_All	gi|665810452|ref|XP_008553649.1|/0/PREDICTED: uncharacterized protein LOC103575583 [Microplitis demolitor]	gi|291201248|emb|FP340423.1|/2e-74/02A22_HaBAC_fin, Helicoverpa armigera BAC, pupae DNA	sp|Q9WTT6|GUAD_RAT/1e-40/Guanine deaminase OS=Rattus norvegicus GN=Gda PE=1 SV=1	bmor:101735528/2e-84/guanine deaminase; K01487 guanine deaminase [EC:3.5.4.3]	SPCC1672.03c/3e-37/---	PF14214/1.0E-62/Helitron helicase-like domain at N-terminus	NA
CL10.Contig12_All	gi|662217015|ref|XP_008482471.1|/4.57536e-103/PREDICTED: uncharacterized protein LOC103519163, partial [Diaphorina citri]	gi|323434870|gb|HQ840515.1|/1e-108/Helicoverpa zea strain SIMRU Lab Zea clone BAC 79L08, complete sequence	NA	api:103308839/1e-54/uncharacterized LOC103308839; K15255 ATP-dependent DNA helicase PIF1 [EC:3.6.4.12]	NA	PF05970/1.4E-23/PIF1-like helicase	NA
CL10.Contig13_All	gi|662217015|ref|XP_008482471.1|/4.74725e-36/PREDICTED: uncharacterized protein LOC103519163, partial [Diaphorina citri]	NA	NA	NA	NA	PF14214/5.6E-15/Helitron helicase-like domain at N-terminus	NA
CL11.Contig1_All	gi|512924269|ref|XP_004930556.1|/0/PREDICTED: vacuolar protein sorting-associated protein 16 homolog [Bombyx mori]	gi|512924268|ref|XM_004930499.1|/3e-12/PREDICTED: Bombyx mori vacuolar protein sorting-associated protein 16 homolog (LOC101738269), mRNA	sp|Q5E9L7|VPS16_BOVIN/1e-81/Vacuolar protein sorting-associated protein 16 homolog OS=Bos taurus GN=VPS16 PE=2 SV=1	NA	NA	PF04840/3.0E-96/Vps16, C-terminal region	NA
CL11.Contig2_All	gi|512924269|ref|XP_004930556.1|/0/PREDICTED: vacuolar protein sorting-associated protein 16 homolog [Bombyx mori]	gi|512924268|ref|XM_004930499.1|/5e-12/PREDICTED: Bombyx mori vacuolar protein sorting-associated protein 16 homolog (LOC101738269), mRNA	sp|Q9H269|VPS16_HUMAN/2e-172/Vacuolar protein sorting-associated protein 16 homolog OS=Homo sapiens GN=VPS16 PE=1 SV=2	NA	NA	PF04841/6.1E-102/Vps16, N-terminal region	NA
CL12.Contig1_All	gi|357610018|gb|EHJ66787.1|/2.7379e-15/hypothetical protein KGM_07698 [Danaus plexippus]	NA	NA	NA	NA	NA	NA
CL12.Contig2_All	gi|357620199|gb|EHJ72480.1|/9.62221e-52/hypothetical protein KGM_01887 [Danaus plexippus]	NA	sp|P13590|NCAM1_CHICK/3e-06/Neural cell adhesion molecule 1 OS=Gallus gallus GN=NCAM1 PE=1 SV=3	NA	NA	PTHR21261:SF2/2.4E-62/--	NA
CL13.Contig1_All	gi|512910572|ref|XP_004927205.1|/2.62949e-68/PREDICTED: 7,8-dihydro-8-oxoguanine triphosphatase-like [Bombyx mori]	NA	sp|P53369|8ODP_RAT/2e-42/7,8-dihydro-8-oxoguanine triphosphatase OS=Rattus norvegicus GN=Nudt1 PE=1 SV=1	bmor:101739539/4e-69/7,8-dihydro-8-oxoguanine triphosphatase-like; K17816 8-oxo-dGTP diphosphatase / 2-hydroxy-dATP diphosphatase [EC:3.6.1.55 3.6.1.56]	PAE2253/4e-25/---	PS51462/11.526/Nudix hydrolase domain profile.	NA
CL13.Contig2_All	gi|512910572|ref|XP_004927205.1|/1.82638e-66/PREDICTED: 7,8-dihydro-8-oxoguanine triphosphatase-like [Bombyx mori]	NA	sp|P53369|8ODP_RAT/1e-41/7,8-dihydro-8-oxoguanine triphosphatase OS=Rattus norvegicus GN=Nudt1 PE=1 SV=1	bmor:101739539/3e-67/7,8-dihydro-8-oxoguanine triphosphatase-like; K17816 8-oxo-dGTP diphosphatase / 2-hydroxy-dATP diphosphatase [EC:3.6.1.55 3.6.1.56]	PAE2253/2e-23/---	PTHR22769:SF10/5.9E-57/--	NA
CL14.Contig1_All	gi|512907249|ref|XP_004926395.1|/0/PREDICTED: zinc finger matrin-type protein CG9776-like [Bombyx mori]	gi|512907248|ref|XM_004926338.1|/1e-53/PREDICTED: Bombyx mori zinc finger matrin-type protein CG9776-like (LOC101741627), mRNA	sp|Q9V468|Y9776_DROME/6e-65/Zinc finger matrin-type protein CG9776 OS=Drosophila melanogaster GN=CG9776 PE=1 SV=1	xma:102224452/5e-30/zinc finger protein 318-like; K11584 serine/threonine-protein phosphatase 2A regulatory subunit B'	SP0117/8e-11/---	PTHR15577/2.0E-38/--	NA
CL14.Contig2_All	gi|357604963|gb|EHJ64400.1|/0/transcriptional regulator ATRX [Danaus plexippus]	gi|512915226|ref|XM_004928281.1|/0.0/PREDICTED: Bombyx mori transcriptional regulator ATRX homolog (LOC101746008), mRNA	sp|Q9GQN5|ATRX_DROME/0.0/Transcriptional regulator ATRX homolog OS=Drosophila melanogaster GN=XNP PE=1 SV=2	aag:AaeL_AAEL001141/0.0/AAEL001141-PA; K10779 transcriptional regulator ATRX [EC:3.6.4.12]	YFR038w/6e-49/---	PTHR10799/0.0/--	NA
CL14.Contig3_All	gi|357604963|gb|EHJ64400.1|/0/transcriptional regulator ATRX [Danaus plexippus]	gi|512915226|ref|XM_004928281.1|/0.0/PREDICTED: Bombyx mori transcriptional regulator ATRX homolog (LOC101746008), mRNA	sp|Q9GQN5|ATRX_DROME/0.0/Transcriptional regulator ATRX homolog OS=Drosophila melanogaster GN=XNP PE=1 SV=2	aag:AaeL_AAEL001141/0.0/AAEL001141-PA; K10779 transcriptional regulator ATRX [EC:3.6.4.12]	YFR038w/6e-49/---	PTHR10799/0.0/--	NA
CL14.Contig4_All	gi|512915227|ref|XP_004928338.1|/0/PREDICTED: LOW QUALITY PROTEIN: transcriptional regulator ATRX homolog [Bombyx mori]	gi|512915226|ref|XM_004928281.1|/0.0/PREDICTED: Bombyx mori transcriptional regulator ATRX homolog (LOC101746008), mRNA	sp|Q9GQN5|ATRX_DROME/0.0/Transcriptional regulator ATRX homolog OS=Drosophila melanogaster GN=XNP PE=1 SV=2	aag:AaeL_AAEL001141/0.0/AAEL001141-PA; K10779 transcriptional regulator ATRX [EC:3.6.4.12]	YFR038w/4e-49/---	PTHR10799/0.0/--	molecular_function:GO:1901363//heterocyclic compound binding;GO:0097159//organic cyclic compound binding;
CL14.Contig5_All	gi|512915227|ref|XP_004928338.1|/0/PREDICTED: LOW QUALITY PROTEIN: transcriptional regulator ATRX homolog [Bombyx mori]	gi|512915226|ref|XM_004928281.1|/0.0/PREDICTED: Bombyx mori transcriptional regulator ATRX homolog (LOC101746008), mRNA	sp|Q9GQN5|ATRX_DROME/0.0/Transcriptional regulator ATRX homolog OS=Drosophila melanogaster GN=XNP PE=1 SV=2	aag:AaeL_AAEL001141/0.0/AAEL001141-PA; K10779 transcriptional regulator ATRX [EC:3.6.4.12]	YFR038w/4e-49/---	PTHR10799/0.0/--	molecular_function:GO:1901363//heterocyclic compound binding;GO:0097159//organic cyclic compound binding;
CL15.Contig1_All	gi|512903314|ref|XP_004925590.1|/3.62867e-75/PREDICTED: rab3 GTPase-activating protein regulatory subunit-like [Bombyx mori]	gi|291201240|emb|FP340415.1|/7e-94/72F1_SfBAC_fin, Spodoptera frugiperda BAC, egg DNA	sp|Q9H2M9|RBGPR_HUMAN/1e-17/Rab3 GTPase-activating protein non-catalytic subunit OS=Homo sapiens GN=RAB3GAP2 PE=1 SV=1	NA	NA	PTHR12472/3.1E-21/--	NA
CL15.Contig2_All	gi|512903314|ref|XP_004925590.1|/0/PREDICTED: rab3 GTPase-activating protein regulatory subunit-like [Bombyx mori]	gi|291201240|emb|FP340415.1|/0.0/72F1_SfBAC_fin, Spodoptera frugiperda BAC, egg DNA	sp|Q9VKB9|RBGPR_DROME/1e-134/Rab3 GTPase-activating protein regulatory subunit OS=Drosophila melanogaster GN=rab3-GAP PE=1 SV=2	NA	NA	PTHR12472/2.2E-181/--	NA
CL15.Contig3_All	gi|512903314|ref|XP_004925590.1|/4.0569e-171/PREDICTED: rab3 GTPase-activating protein regulatory subunit-like [Bombyx mori]	gi|291201240|emb|FP340415.1|/0.0/72F1_SfBAC_fin, Spodoptera frugiperda BAC, egg DNA	sp|Q9VKB9|RBGPR_DROME/7e-35/Rab3 GTPase-activating protein regulatory subunit OS=Drosophila melanogaster GN=rab3-GAP PE=1 SV=2	NA	NA	PTHR12472/1.2E-50/--	NA
CL16.Contig1_All	gi|525344614|ref|NP_001266435.1|/0/v-src sarcoma (Schmidt-Ruppin A-2) viral oncogene homolog [Bombyx mori] &gt;gi|388883587|dbj|BAM17304.1| steroid receptor coactivator [Bombyx mori]	gi|525344613|ref|NM_001279506.1|/4e-69/Bombyx mori v-src sarcoma (Schmidt-Ruppin A-2) viral oncogene homolog (avian) (SRC), mRNA >gi|388883586|dbj|AB703620.1| Bombyx mori SRC mRNA for steroid receptor coactivator, complete cds	sp|Q9D5Z7|KRA52_MOUSE/2e-17/Keratin-associated protein 5-2 OS=Mus musculus GN=Krtap5-2 PE=2 SV=1	bmor:101741527/0.0/SRC; v-src sarcoma (Schmidt-Ruppin A-2) viral oncogene homolog (avian) (EC:2.7.10.2); K11255 nuclear receptor coactivator 2	ML0048/6e-08/---	PTHR10684/2.1E-50/--	NA
CL16.Contig2_All	gi|525344614|ref|NP_001266435.1|/0/v-src sarcoma (Schmidt-Ruppin A-2) viral oncogene homolog [Bombyx mori] &gt;gi|388883587|dbj|BAM17304.1| steroid receptor coactivator [Bombyx mori]	gi|525344613|ref|NM_001279506.1|/1e-61/Bombyx mori v-src sarcoma (Schmidt-Ruppin A-2) viral oncogene homolog (avian) (SRC), mRNA >gi|388883586|dbj|AB703620.1| Bombyx mori SRC mRNA for steroid receptor coactivator, complete cds	sp|Q9D5Z7|KRA52_MOUSE/6e-17/Keratin-associated protein 5-2 OS=Mus musculus GN=Krtap5-2 PE=2 SV=1	bmor:101741527/0.0/SRC; v-src sarcoma (Schmidt-Ruppin A-2) viral oncogene homolog (avian) (EC:2.7.10.2); K11255 nuclear receptor coactivator 2	ML0048/1e-07/---	PS50888/10.41/Myc-type, basic helix-loop-helix (bHLH) domain profile.	NA
CL16.Contig3_All	gi|525344614|ref|NP_001266435.1|/0/v-src sarcoma (Schmidt-Ruppin A-2) viral oncogene homolog [Bombyx mori] &gt;gi|388883587|dbj|BAM17304.1| steroid receptor coactivator [Bombyx mori]	gi|525344613|ref|NM_001279506.1|/1e-61/Bombyx mori v-src sarcoma (Schmidt-Ruppin A-2) viral oncogene homolog (avian) (SRC), mRNA >gi|388883586|dbj|AB703620.1| Bombyx mori SRC mRNA for steroid receptor coactivator, complete cds	sp|Q9D5Z7|KRA52_MOUSE/6e-17/Keratin-associated protein 5-2 OS=Mus musculus GN=Krtap5-2 PE=2 SV=1	bmor:101741527/0.0/SRC; v-src sarcoma (Schmidt-Ruppin A-2) viral oncogene homolog (avian) (EC:2.7.10.2); K11255 nuclear receptor coactivator 2	ML0048/1e-07/---	PS50888/10.41/Myc-type, basic helix-loop-helix (bHLH) domain profile.	NA
CL16.Contig4_All	gi|525344614|ref|NP_001266435.1|/0/v-src sarcoma (Schmidt-Ruppin A-2) viral oncogene homolog [Bombyx mori] &gt;gi|388883587|dbj|BAM17304.1| steroid receptor coactivator [Bombyx mori]	gi|525344613|ref|NM_001279506.1|/9e-69/Bombyx mori v-src sarcoma (Schmidt-Ruppin A-2) viral oncogene homolog (avian) (SRC), mRNA >gi|388883586|dbj|AB703620.1| Bombyx mori SRC mRNA for steroid receptor coactivator, complete cds	sp|Q9D5Z7|KRA52_MOUSE/6e-17/Keratin-associated protein 5-2 OS=Mus musculus GN=Krtap5-2 PE=2 SV=1	bmor:101741527/0.0/SRC; v-src sarcoma (Schmidt-Ruppin A-2) viral oncogene homolog (avian) (EC:2.7.10.2); K11255 nuclear receptor coactivator 2	ML0048/1e-07/---	PTHR10684/2.1E-50/--	NA
CL16.Contig5_All	gi|525344614|ref|NP_001266435.1|/0/v-src sarcoma (Schmidt-Ruppin A-2) viral oncogene homolog [Bombyx mori] &gt;gi|388883587|dbj|BAM17304.1| steroid receptor coactivator [Bombyx mori]	gi|525344613|ref|NM_001279506.1|/5e-38/Bombyx mori v-src sarcoma (Schmidt-Ruppin A-2) viral oncogene homolog (avian) (SRC), mRNA >gi|388883586|dbj|AB703620.1| Bombyx mori SRC mRNA for steroid receptor coactivator, complete cds	sp|Q9D5Z7|KRA52_MOUSE/3e-17/Keratin-associated protein 5-2 OS=Mus musculus GN=Krtap5-2 PE=2 SV=1	bmor:101741527/0.0/SRC; v-src sarcoma (Schmidt-Ruppin A-2) viral oncogene homolog (avian) (EC:2.7.10.2); K11255 nuclear receptor coactivator 2	ML0048/7e-08/---	PTHR10684:SF4/1.5E-42/--	NA
CL16.Contig6_All	gi|525344614|ref|NP_001266435.1|/0/v-src sarcoma (Schmidt-Ruppin A-2) viral oncogene homolog [Bombyx mori] &gt;gi|388883587|dbj|BAM17304.1| steroid receptor coactivator [Bombyx mori]	gi|525344613|ref|NM_001279506.1|/5e-69/Bombyx mori v-src sarcoma (Schmidt-Ruppin A-2) viral oncogene homolog (avian) (SRC), mRNA >gi|388883586|dbj|AB703620.1| Bombyx mori SRC mRNA for steroid receptor coactivator, complete cds	sp|Q9D5Z7|KRA52_MOUSE/3e-17/Keratin-associated protein 5-2 OS=Mus musculus GN=Krtap5-2 PE=2 SV=1	bmor:101741527/0.0/SRC; v-src sarcoma (Schmidt-Ruppin A-2) viral oncogene homolog (avian) (EC:2.7.10.2); K11255 nuclear receptor coactivator 2	ML0048/7e-08/---	PF14598/6.0E-9/PAS domain	NA
CL16.Contig7_All	gi|525344614|ref|NP_001266435.1|/0/v-src sarcoma (Schmidt-Ruppin A-2) viral oncogene homolog [Bombyx mori] &gt;gi|388883587|dbj|BAM17304.1| steroid receptor coactivator [Bombyx mori]	gi|525344613|ref|NM_001279506.1|/6e-62/Bombyx mori v-src sarcoma (Schmidt-Ruppin A-2) viral oncogene homolog (avian) (SRC), mRNA >gi|388883586|dbj|AB703620.1| Bombyx mori SRC mRNA for steroid receptor coactivator, complete cds	sp|Q9D5Z7|KRA52_MOUSE/3e-17/Keratin-associated protein 5-2 OS=Mus musculus GN=Krtap5-2 PE=2 SV=1	bmor:101741527/0.0/SRC; v-src sarcoma (Schmidt-Ruppin A-2) viral oncogene homolog (avian) (EC:2.7.10.2); K11255 nuclear receptor coactivator 2	ML0048/7e-08/---	PS50888/10.41/Myc-type, basic helix-loop-helix (bHLH) domain profile.	NA
CL16.Contig8_All	gi|525344614|ref|NP_001266435.1|/0/v-src sarcoma (Schmidt-Ruppin A-2) viral oncogene homolog [Bombyx mori] &gt;gi|388883587|dbj|BAM17304.1| steroid receptor coactivator [Bombyx mori]	gi|525344613|ref|NM_001279506.1|/5e-62/Bombyx mori v-src sarcoma (Schmidt-Ruppin A-2) viral oncogene homolog (avian) (SRC), mRNA >gi|388883586|dbj|AB703620.1| Bombyx mori SRC mRNA for steroid receptor coactivator, complete cds	sp|Q9D5Z7|KRA52_MOUSE/2e-17/Keratin-associated protein 5-2 OS=Mus musculus GN=Krtap5-2 PE=2 SV=1	bmor:101741527/0.0/SRC; v-src sarcoma (Schmidt-Ruppin A-2) viral oncogene homolog (avian) (EC:2.7.10.2); K11255 nuclear receptor coactivator 2	ML0048/6e-08/---	PF14598/5.2E-9/PAS domain	NA
CL16.Contig9_All	gi|525344614|ref|NP_001266435.1|/0/v-src sarcoma (Schmidt-Ruppin A-2) viral oncogene homolog [Bombyx mori] &gt;gi|388883587|dbj|BAM17304.1| steroid receptor coactivator [Bombyx mori]	gi|525344613|ref|NM_001279506.1|/1e-61/Bombyx mori v-src sarcoma (Schmidt-Ruppin A-2) viral oncogene homolog (avian) (SRC), mRNA >gi|388883586|dbj|AB703620.1| Bombyx mori SRC mRNA for steroid receptor coactivator, complete cds	sp|Q9D5Z7|KRA52_MOUSE/6e-17/Keratin-associated protein 5-2 OS=Mus musculus GN=Krtap5-2 PE=2 SV=1	bmor:101741527/0.0/SRC; v-src sarcoma (Schmidt-Ruppin A-2) viral oncogene homolog (avian) (EC:2.7.10.2); K11255 nuclear receptor coactivator 2	ML0048/1e-07/---	PS50888/10.41/Myc-type, basic helix-loop-helix (bHLH) domain profile.	NA
CL16.Contig10_All	gi|525344614|ref|NP_001266435.1|/0/v-src sarcoma (Schmidt-Ruppin A-2) viral oncogene homolog [Bombyx mori] &gt;gi|388883587|dbj|BAM17304.1| steroid receptor coactivator [Bombyx mori]	gi|525344613|ref|NM_001279506.1|/1e-37/Bombyx mori v-src sarcoma (Schmidt-Ruppin A-2) viral oncogene homolog (avian) (SRC), mRNA >gi|388883586|dbj|AB703620.1| Bombyx mori SRC mRNA for steroid receptor coactivator, complete cds	sp|Q9D5Z7|KRA52_MOUSE/6e-17/Keratin-associated protein 5-2 OS=Mus musculus GN=Krtap5-2 PE=2 SV=1	bmor:101741527/0.0/SRC; v-src sarcoma (Schmidt-Ruppin A-2) viral oncogene homolog (avian) (EC:2.7.10.2); K11255 nuclear receptor coactivator 2	ML0048/1e-07/---	PTHR10684/1.5E-42/--	NA
CL16.Contig11_All	gi|525344614|ref|NP_001266435.1|/0/v-src sarcoma (Schmidt-Ruppin A-2) viral oncogene homolog [Bombyx mori] &gt;gi|388883587|dbj|BAM17304.1| steroid receptor coactivator [Bombyx mori]	gi|525344613|ref|NM_001279506.1|/4e-69/Bombyx mori v-src sarcoma (Schmidt-Ruppin A-2) viral oncogene homolog (avian) (SRC), mRNA >gi|388883586|dbj|AB703620.1| Bombyx mori SRC mRNA for steroid receptor coactivator, complete cds	sp|Q9D5Z7|KRA52_MOUSE/2e-17/Keratin-associated protein 5-2 OS=Mus musculus GN=Krtap5-2 PE=2 SV=1	bmor:101741527/0.0/SRC; v-src sarcoma (Schmidt-Ruppin A-2) viral oncogene homolog (avian) (EC:2.7.10.2); K11255 nuclear receptor coactivator 2	ML0048/6e-08/---	PTHR10684/2.1E-50/--	NA
CL16.Contig12_All	gi|525344614|ref|NP_001266435.1|/0/v-src sarcoma (Schmidt-Ruppin A-2) viral oncogene homolog [Bombyx mori] &gt;gi|388883587|dbj|BAM17304.1| steroid receptor coactivator [Bombyx mori]	gi|525344613|ref|NM_001279506.1|/9e-69/Bombyx mori v-src sarcoma (Schmidt-Ruppin A-2) viral oncogene homolog (avian) (SRC), mRNA >gi|388883586|dbj|AB703620.1| Bombyx mori SRC mRNA for steroid receptor coactivator, complete cds	sp|Q9D5Z7|KRA52_MOUSE/6e-17/Keratin-associated protein 5-2 OS=Mus musculus GN=Krtap5-2 PE=2 SV=1	bmor:101741527/0.0/SRC; v-src sarcoma (Schmidt-Ruppin A-2) viral oncogene homolog (avian) (EC:2.7.10.2); K11255 nuclear receptor coactivator 2	ML0048/1e-07/---	PF14598/5.7E-9/PAS domain	NA
CL17.Contig1_All	gi|512890045|ref|XP_004922440.1|/0/PREDICTED: E3 SUMO-protein ligase PIAS3-like isoform X1 [Bombyx mori]	gi|512890051|ref|XM_004922385.1|/1e-143/PREDICTED: Bombyx mori E3 SUMO-protein ligase PIAS3-like (LOC101740849), transcript variant X3, mRNA	sp|O70260|PIAS3_RAT/1e-103/E3 SUMO-protein ligase PIAS3 OS=Rattus norvegicus GN=Pias3 PE=1 SV=2	bmor:101740849/0.0/PIAS1, PIAS2, PIAS3, PIAS4; E3 SUMO-protein ligase PIAS3; K04706 E3 SUMO-protein ligase PIAS1	NA	PS51044/40.645/Zinc finger SP-RING-type profile.	NA
CL17.Contig2_All	gi|512890045|ref|XP_004922440.1|/0/PREDICTED: E3 SUMO-protein ligase PIAS3-like isoform X1 [Bombyx mori]	gi|512890051|ref|XM_004922385.1|/1e-143/PREDICTED: Bombyx mori E3 SUMO-protein ligase PIAS3-like (LOC101740849), transcript variant X3, mRNA	sp|O70260|PIAS3_RAT/9e-104/E3 SUMO-protein ligase PIAS3 OS=Rattus norvegicus GN=Pias3 PE=1 SV=2	bmor:101740849/0.0/PIAS1, PIAS2, PIAS3, PIAS4; E3 SUMO-protein ligase PIAS3; K04706 E3 SUMO-protein ligase PIAS1	NA	PF02891/4.6E-18/MIZ/SP-RING zinc finger	NA
CL17.Contig3_All	gi|512890052|ref|XP_004922442.1|/0/PREDICTED: E3 SUMO-protein ligase PIAS3-like isoform X3 [Bombyx mori]	gi|512890051|ref|XM_004922385.1|/1e-143/PREDICTED: Bombyx mori E3 SUMO-protein ligase PIAS3-like (LOC101740849), transcript variant X3, mRNA	sp|O70260|PIAS3_RAT/1e-103/E3 SUMO-protein ligase PIAS3 OS=Rattus norvegicus GN=Pias3 PE=1 SV=2	bmor:101740849/0.0/PIAS1, PIAS2, PIAS3, PIAS4; E3 SUMO-protein ligase PIAS3; K04706 E3 SUMO-protein ligase PIAS1	NA	PS51466/51.232/PINIT domain profile.	NA
CL17.Contig4_All	gi|512890045|ref|XP_004922440.1|/0/PREDICTED: E3 SUMO-protein ligase PIAS3-like isoform X1 [Bombyx mori]	gi|512890051|ref|XM_004922385.1|/1e-143/PREDICTED: Bombyx mori E3 SUMO-protein ligase PIAS3-like (LOC101740849), transcript variant X3, mRNA	sp|O70260|PIAS3_RAT/1e-103/E3 SUMO-protein ligase PIAS3 OS=Rattus norvegicus GN=Pias3 PE=1 SV=2	bmor:101740849/0.0/PIAS1, PIAS2, PIAS3, PIAS4; E3 SUMO-protein ligase PIAS3; K04706 E3 SUMO-protein ligase PIAS1	NA	PTHR10782/4.3E-141/--	NA
CL17.Contig5_All	gi|512890052|ref|XP_004922442.1|/0/PREDICTED: E3 SUMO-protein ligase PIAS3-like isoform X3 [Bombyx mori]	gi|512890051|ref|XM_004922385.1|/1e-143/PREDICTED: Bombyx mori E3 SUMO-protein ligase PIAS3-like (LOC101740849), transcript variant X3, mRNA	sp|O70260|PIAS3_RAT/1e-103/E3 SUMO-protein ligase PIAS3 OS=Rattus norvegicus GN=Pias3 PE=1 SV=2	bmor:101740849/0.0/PIAS1, PIAS2, PIAS3, PIAS4; E3 SUMO-protein ligase PIAS3; K04706 E3 SUMO-protein ligase PIAS1	NA	PS51466/51.232/PINIT domain profile.	NA
CL17.Contig6_All	gi|512890052|ref|XP_004922442.1|/0/PREDICTED: E3 SUMO-protein ligase PIAS3-like isoform X3 [Bombyx mori]	gi|512890051|ref|XM_004922385.1|/1e-143/PREDICTED: Bombyx mori E3 SUMO-protein ligase PIAS3-like (LOC101740849), transcript variant X3, mRNA	sp|O70260|PIAS3_RAT/1e-103/E3 SUMO-protein ligase PIAS3 OS=Rattus norvegicus GN=Pias3 PE=1 SV=2	bmor:101740849/0.0/PIAS1, PIAS2, PIAS3, PIAS4; E3 SUMO-protein ligase PIAS3; K04706 E3 SUMO-protein ligase PIAS1	NA	PS51466/51.232/PINIT domain profile.	NA
CL17.Contig7_All	gi|512890045|ref|XP_004922440.1|/0/PREDICTED: E3 SUMO-protein ligase PIAS3-like isoform X1 [Bombyx mori]	gi|512890051|ref|XM_004922385.1|/1e-143/PREDICTED: Bombyx mori E3 SUMO-protein ligase PIAS3-like (LOC101740849), transcript variant X3, mRNA	sp|O70260|PIAS3_RAT/1e-103/E3 SUMO-protein ligase PIAS3 OS=Rattus norvegicus GN=Pias3 PE=1 SV=2	bmor:101740849/0.0/PIAS1, PIAS2, PIAS3, PIAS4; E3 SUMO-protein ligase PIAS3; K04706 E3 SUMO-protein ligase PIAS1	NA	PTHR10782/1.8E-141/--	NA
CL17.Contig8_All	gi|512890045|ref|XP_004922440.1|/0/PREDICTED: E3 SUMO-protein ligase PIAS3-like isoform X1 [Bombyx mori]	gi|512890051|ref|XM_004922385.1|/1e-143/PREDICTED: Bombyx mori E3 SUMO-protein ligase PIAS3-like (LOC101740849), transcript variant X3, mRNA	sp|O70260|PIAS3_RAT/1e-103/E3 SUMO-protein ligase PIAS3 OS=Rattus norvegicus GN=Pias3 PE=1 SV=2	bmor:101740849/0.0/PIAS1, PIAS2, PIAS3, PIAS4; E3 SUMO-protein ligase PIAS3; K04706 E3 SUMO-protein ligase PIAS1	NA	PTHR10782/1.8E-141/--	NA
CL17.Contig9_All	gi|512890052|ref|XP_004922442.1|/0/PREDICTED: E3 SUMO-protein ligase PIAS3-like isoform X3 [Bombyx mori]	gi|512890051|ref|XM_004922385.1|/1e-143/PREDICTED: Bombyx mori E3 SUMO-protein ligase PIAS3-like (LOC101740849), transcript variant X3, mRNA	sp|O70260|PIAS3_RAT/1e-103/E3 SUMO-protein ligase PIAS3 OS=Rattus norvegicus GN=Pias3 PE=1 SV=2	bmor:101740849/0.0/PIAS1, PIAS2, PIAS3, PIAS4; E3 SUMO-protein ligase PIAS3; K04706 E3 SUMO-protein ligase PIAS1	NA	PS51466/51.232/PINIT domain profile.	NA
CL17.Contig10_All	gi|512890052|ref|XP_004922442.1|/0/PREDICTED: E3 SUMO-protein ligase PIAS3-like isoform X3 [Bombyx mori]	gi|512890051|ref|XM_004922385.1|/1e-143/PREDICTED: Bombyx mori E3 SUMO-protein ligase PIAS3-like (LOC101740849), transcript variant X3, mRNA	sp|O70260|PIAS3_RAT/1e-103/E3 SUMO-protein ligase PIAS3 OS=Rattus norvegicus GN=Pias3 PE=1 SV=2	bmor:101740849/0.0/PIAS1, PIAS2, PIAS3, PIAS4; E3 SUMO-protein ligase PIAS3; K04706 E3 SUMO-protein ligase PIAS1	NA	PS51466/51.232/PINIT domain profile.	NA
CL17.Contig11_All	gi|512890052|ref|XP_004922442.1|/0/PREDICTED: E3 SUMO-protein ligase PIAS3-like isoform X3 [Bombyx mori]	gi|512890051|ref|XM_004922385.1|/1e-143/PREDICTED: Bombyx mori E3 SUMO-protein ligase PIAS3-like (LOC101740849), transcript variant X3, mRNA	sp|O70260|PIAS3_RAT/1e-103/E3 SUMO-protein ligase PIAS3 OS=Rattus norvegicus GN=Pias3 PE=1 SV=2	bmor:101740849/0.0/PIAS1, PIAS2, PIAS3, PIAS4; E3 SUMO-protein ligase PIAS3; K04706 E3 SUMO-protein ligase PIAS1	NA	PS51466/51.232/PINIT domain profile.	NA
CL17.Contig12_All	gi|512890045|ref|XP_004922440.1|/0/PREDICTED: E3 SUMO-protein ligase PIAS3-like isoform X1 [Bombyx mori]	gi|512890051|ref|XM_004922385.1|/1e-143/PREDICTED: Bombyx mori E3 SUMO-protein ligase PIAS3-like (LOC101740849), transcript variant X3, mRNA	sp|O70260|PIAS3_RAT/1e-103/E3 SUMO-protein ligase PIAS3 OS=Rattus norvegicus GN=Pias3 PE=1 SV=2	bmor:101740849/0.0/PIAS1, PIAS2, PIAS3, PIAS4; E3 SUMO-protein ligase PIAS3; K04706 E3 SUMO-protein ligase PIAS1	NA	PS51044/40.645/Zinc finger SP-RING-type profile.	NA
CL17.Contig13_All	gi|512890045|ref|XP_004922440.1|/0/PREDICTED: E3 SUMO-protein ligase PIAS3-like isoform X1 [Bombyx mori]	gi|512890051|ref|XM_004922385.1|/1e-143/PREDICTED: Bombyx mori E3 SUMO-protein ligase PIAS3-like (LOC101740849), transcript variant X3, mRNA	sp|O70260|PIAS3_RAT/1e-103/E3 SUMO-protein ligase PIAS3 OS=Rattus norvegicus GN=Pias3 PE=1 SV=2	bmor:101740849/0.0/PIAS1, PIAS2, PIAS3, PIAS4; E3 SUMO-protein ligase PIAS3; K04706 E3 SUMO-protein ligase PIAS1	NA	PTHR10782/4.3E-141/--	NA
CL17.Contig14_All	gi|512890052|ref|XP_004922442.1|/0/PREDICTED: E3 SUMO-protein ligase PIAS3-like isoform X3 [Bombyx mori]	gi|512890051|ref|XM_004922385.1|/1e-143/PREDICTED: Bombyx mori E3 SUMO-protein ligase PIAS3-like (LOC101740849), transcript variant X3, mRNA	sp|O70260|PIAS3_RAT/1e-103/E3 SUMO-protein ligase PIAS3 OS=Rattus norvegicus GN=Pias3 PE=1 SV=2	bmor:101740849/0.0/PIAS1, PIAS2, PIAS3, PIAS4; E3 SUMO-protein ligase PIAS3; K04706 E3 SUMO-protein ligase PIAS1	NA	PS51466/51.232/PINIT domain profile.	NA
CL17.Contig15_All	gi|512890052|ref|XP_004922442.1|/0/PREDICTED: E3 SUMO-protein ligase PIAS3-like isoform X3 [Bombyx mori]	gi|512890051|ref|XM_004922385.1|/1e-143/PREDICTED: Bombyx mori E3 SUMO-protein ligase PIAS3-like (LOC101740849), transcript variant X3, mRNA	sp|O70260|PIAS3_RAT/9e-104/E3 SUMO-protein ligase PIAS3 OS=Rattus norvegicus GN=Pias3 PE=1 SV=2	bmor:101740849/0.0/PIAS1, PIAS2, PIAS3, PIAS4; E3 SUMO-protein ligase PIAS3; K04706 E3 SUMO-protein ligase PIAS1	NA	PS51466/51.232/PINIT domain profile.	NA
CL17.Contig16_All	gi|512890045|ref|XP_004922440.1|/0/PREDICTED: E3 SUMO-protein ligase PIAS3-like isoform X1 [Bombyx mori]	gi|512890051|ref|XM_004922385.1|/1e-143/PREDICTED: Bombyx mori E3 SUMO-protein ligase PIAS3-like (LOC101740849), transcript variant X3, mRNA	sp|O70260|PIAS3_RAT/5e-104/E3 SUMO-protein ligase PIAS3 OS=Rattus norvegicus GN=Pias3 PE=1 SV=2	bmor:101740849/0.0/PIAS1, PIAS2, PIAS3, PIAS4; E3 SUMO-protein ligase PIAS3; K04706 E3 SUMO-protein ligase PIAS1	NA	PTHR10782/3.4E-141/--	NA
CL18.Contig1_All	gi|642916283|ref|XP_008190959.1|/0/PREDICTED: NFX1-type zinc finger-containing protein 1-like isoform X2 [Tribolium castaneum]	NA	sp|Q8R151|ZNFX1_MOUSE/0.0/NFX1-type zinc finger-containing protein 1 OS=Mus musculus GN=Znfx1 PE=2 SV=3	lcm:102366394/9e-30/NFXL1; nuclear transcription factor, X-box binding-like 1; K15683 NF-X1-type zinc finger protein NFXL1	SPCC1739.03/5e-96/---	PTHR10887:SF341/0.0/--	NA
CL18.Contig2_All	gi|645028014|ref|XP_008208720.1|/0/PREDICTED: NFX1-type zinc finger-containing protein 1-like isoform X2 [Nasonia vitripennis]	gi|512904918|ref|XM_004925759.1|/8e-45/PREDICTED: Bombyx mori synapse-associated protein of 47 kDa-like (LOC101736843), mRNA	sp|Q8R151|ZNFX1_MOUSE/0.0/NFX1-type zinc finger-containing protein 1 OS=Mus musculus GN=Znfx1 PE=2 SV=3	crg:105331061/2e-28/regulator of nonsense transcripts 1-like; K14326 regulator of nonsense transcripts 1 [EC:3.6.4.-]	SPCC1739.03/1e-95/---	PTHR10887/0.0/--	NA
CL18.Contig3_All	gi|110826026|gb|ABH01081.1|/0/esterase [Spodoptera littoralis]	gi|110826025|gb|DQ680828.1|/0.0/Spodoptera littoralis esterase (EST1) mRNA, complete cds	sp|P12992|ESTJ_HELVI/4e-57/Juvenile hormone esterase OS=Heliothis virescens PE=1 SV=2	pxy:105385144/2e-71/esterase B1-like; K01049 acetylcholinesterase [EC:3.1.1.7]	BS_pnbA/1e-46/---	PS00122/-/Carboxylesterases type-B serine active site.	NA
CL18.Contig4_All	gi|512905072|ref|XP_004925854.1|/0/PREDICTED: putative inorganic phosphate cotransporter-like [Bombyx mori]	gi|291201244|emb|FP340419.1|/4e-75/78G03_SfBAC_fin, Spodoptera frugiperda BAC, egg DNA	sp|Q9NRA2|S17A5_HUMAN/9e-86/Sialin OS=Homo sapiens GN=SLC17A5 PE=1 SV=2	tca:100142465/4e-146/sialin-like; K08193 MFS transporter, ACS family, solute carrier family 17 (sodium-dependent inorganic phosphate cotransporter), other	dgoT/4e-20/---	PF07690/1.9E-57/Major Facilitator Superfamily	NA
CL18.Contig5_All	gi|298204347|gb|ADI61822.1|/1.19632e-39/endonuclease-reverse transcriptase [Bombyx mori]	gi|291201244|emb|FP340419.1|/4e-79/78G03_SfBAC_fin, Spodoptera frugiperda BAC, egg DNA	NA	spu:754750/3e-14/uncharacterized LOC754750; K11647 SWI/SNF-related matrix-associated actin-dependent regulator of chromatin subfamily A member 2/4 [EC:3.6.4.-]	NA	NA	NA
CL18.Contig6_All	gi|512934705|ref|XP_004933097.1|/0/PREDICTED: G protein-coupled receptor kinase 2-like [Bombyx mori]	gi|512934704|ref|XM_004933040.1|/0.0/PREDICTED: Bombyx mori G protein-coupled receptor kinase 2-like (LOC101747093), mRNA	sp|P32866|GPRK2_DROME/0.0/G protein-coupled receptor kinase 2 OS=Drosophila melanogaster GN=Gprk2 PE=1 SV=3	bmor:101747093/0.0/G protein-coupled receptor kinase 2; K08291 G protein-coupled receptor kinase [EC:2.7.11.16]	SPAC17G8.14c_2/3e-37/---	PTHR24355:SF24/0.0/--	biological_process:GO:0038032//termination of G-protein coupled receptor signaling pathway;GO:0006468//protein phosphorylation;molecular_function:GO:0004703//G-protein coupled receptor kinase activity;GO:0005524//ATP binding;
CL18.Contig7_All	gi|270003365|gb|EEZ99812.1|/9.80951e-53/hypothetical protein TcasGA2_TC002592 [Tribolium castaneum]	gi|291201244|emb|FP340419.1|/2e-72/78G03_SfBAC_fin, Spodoptera frugiperda BAC, egg DNA	sp|Q95SX7|RTBS_DROME/5e-42/Probable RNA-directed DNA polymerase from transposon BS OS=Drosophila melanogaster GN=RTase PE=2 SV=1	ola:105354030/4e-31/gabrg3; gamma-aminobutyric acid (GABA) A receptor, gamma 3; K05186 gmma-aminobutyric acid receptor subunit gamma	NA	PS50878/20.704/Reverse transcriptase (RT) catalytic domain profile.	NA
CL18.Contig8_All	NA	gi|269847901|gb|AC239123.1|/6e-35/Bicyclus anynana clone BA_Ba84B11, complete sequence	NA	NA	NA	NA	NA
CL18.Contig9_All	gi|512897300|ref|XP_004924119.1|/7.22132e-146/PREDICTED: NFX1-type zinc finger-containing protein 1-like [Bombyx mori]	gi|269847896|gb|AC239118.1|/2e-39/Bicyclus anynana clone BA_Ba39L19, complete sequence	sp|Q8R151|ZNFX1_MOUSE/2e-124/NFX1-type zinc finger-containing protein 1 OS=Mus musculus GN=Znfx1 PE=2 SV=3	dme:Dmel_CG3647/1e-20/stc; shuttle craft; K12236 transcriptional repressor NF-X1	SPCC1739.03/2e-73/---	PF13087/3.3E-14/AAA domain	NA
CL18.Contig10_All	gi|673457088|gb|AIK27005.1|/0/aminopeptidase N5 [Spodoptera exigua]	gi|291201238|emb|FP340413.1|/6e-76/41F05_SfBAC_fin, Spodoptera frugiperda BAC, egg DNA	sp|Q11001|AMPM_MANSE/7e-162/Membrane alanyl aminopeptidase (Fragment) OS=Manduca sexta PE=1 SV=1	pxy:105390989/0.0/membrane alanyl aminopeptidase-like; K11140 aminopeptidase N [EC:3.4.11.2]	YHR047c/2e-78/---	PF11838/6.1E-33/ERAP1-like C-terminal domain	molecular_function:GO:0070011//peptidase activity, acting on L-amino acid peptides;
CL18.Contig11_All	gi|642916283|ref|XP_008190959.1|/0/PREDICTED: NFX1-type zinc finger-containing protein 1-like isoform X2 [Tribolium castaneum]	gi|291201260|emb|FP340435.1|/1e-145/23L11_HaBAC_fin, Helicoverpa armigera BAC, pupae DNA	sp|Q8R151|ZNFX1_MOUSE/0.0/NFX1-type zinc finger-containing protein 1 OS=Mus musculus GN=Znfx1 PE=2 SV=3	aag:AaeL_AAEL002557/0.0/AAEL002557-PA; K03450 solute carrier family 7 (L-type amino acid transporter), other	SPCC1739.03/1e-95/---	PTHR10887:SF341/0.0/--	NA
CL18.Contig12_All	gi|597844336|gb|EYB93873.1|/1.71732e-11/hypothetical protein Y032_0178g685 [Ancylostoma ceylanicum]	gi|291201247|emb|FP340422.1|/8e-50/26P10_HaBAC_fin, Helicoverpa armigera BAC, pupae DNA	NA	bmor:101746376/2e-10/microsomal triglyceride transfer protein large subunit-like; K14463 microsomal triglyceride transfer protein large subunit	NA	NA	NA
CL18.Contig13_All	NA	gi|27461085|gb|AY071867.1|/4e-42/Spodoptera litura ubiquinol-cytochrome C reductase complex protein (ucc) mRNA, complete cds	NA	NA	NA	NA	NA
CL18.Contig14_All	gi|332026476|gb|EGI66603.1|/1.07002e-39/FLJ37770-like protein [Acromyrmex echinatior]	gi|291201244|emb|FP340419.1|/3e-72/78G03_SfBAC_fin, Spodoptera frugiperda BAC, egg DNA	sp|Q3ZCU0|YK006_HUMAN/6e-06/Putative uncharacterized protein FLJ37770 OS=Homo sapiens PE=5 SV=1	asn:102374165/9e-16/histone-lysine N-methyltransferase SETMAR-like; K11433 histone-lysine N-methyltransferase SETMAR [EC:2.1.1.43]	NA	NA	NA
CL18.Contig15_All	NA	gi|186469900|gb|EU622827.1|/4e-42/Spodoptera exigua chitin synthase B (CHSB) gene, complete cds	NA	NA	NA	NA	NA
CL18.Contig16_All	gi|512914449|ref|XP_004928145.1|/1.34043e-30/PREDICTED: cytochrome b5-like isoform X2 [Bombyx mori]	gi|291201244|emb|FP340419.1|/1e-74/78G03_SfBAC_fin, Spodoptera frugiperda BAC, egg DNA	sp|Q9V4N3|CYB5_DROME/2e-22/Cytochrome b5 OS=Drosophila melanogaster GN=Cyt-b5 PE=2 SV=1	pxy:105385823/3e-18/CCAAT/enhancer-binding protein zeta-like; K14832 ribosome biogenesis protein MAK21	SPCC16A11.10c/8e-19/---	PF00078/1.2E-12/Reverse transcriptase (RNA-dependent DNA polymerase)	molecular_function:GO:0005488//binding;
CL18.Contig17_All	gi|645028014|ref|XP_008208720.1|/0/PREDICTED: NFX1-type zinc finger-containing protein 1-like isoform X2 [Nasonia vitripennis]	gi|186469900|gb|EU622827.1|/1e-27/Spodoptera exigua chitin synthase B (CHSB) gene, complete cds	sp|Q8R151|ZNFX1_MOUSE/3e-129/NFX1-type zinc finger-containing protein 1 OS=Mus musculus GN=Znfx1 PE=2 SV=3	spu:577627/5e-30/intron-binding protein aquarius; K12874 intron-binding protein aquarius	SPCC1739.03/1e-91/---	PTHR10887/0.0/--	NA
CL18.Contig18_All	gi|645028014|ref|XP_008208720.1|/0/PREDICTED: NFX1-type zinc finger-containing protein 1-like isoform X2 [Nasonia vitripennis]	NA	sp|Q8R151|ZNFX1_MOUSE/0.0/NFX1-type zinc finger-containing protein 1 OS=Mus musculus GN=Znfx1 PE=2 SV=3	crg:105331061/6e-29/regulator of nonsense transcripts 1-like; K14326 regulator of nonsense transcripts 1 [EC:3.6.4.-]	SPCC1739.03/4e-96/---	PTHR10887:SF341/0.0/--	NA
CL18.Contig19_All	gi|646715816|gb|KDR19284.1|/0/NFX1-type zinc finger-containing protein 1 [Zootermopsis nevadensis]	NA	sp|Q8R151|ZNFX1_MOUSE/2e-114/NFX1-type zinc finger-containing protein 1 OS=Mus musculus GN=Znfx1 PE=2 SV=3	lcm:102366394/1e-29/NFXL1; nuclear transcription factor, X-box binding-like 1; K15683 NF-X1-type zinc finger protein NFXL1	SPCC1739.03/2e-67/---	PTHR10887/2.3E-181/--	NA
CL18.Contig20_All	gi|357610765|gb|EHJ67143.1|/3.75592e-124/putative latent nuclear antigen [Danaus plexippus]	gi|512913917|ref|XM_004927954.1|/4e-07/PREDICTED: Bombyx mori protein SPT2 homolog (LOC101739878), mRNA	sp|Q8IMP6|SPT2_DROME/2e-48/Protein SPT2 homolog OS=Drosophila melanogaster GN=CG5815 PE=1 SV=1	bmor:101739878/3e-123/protein SPT2 homolog; K15193 protein SPT2	NA	PTHR22691/6.9E-24/--	NA
CL18.Contig21_All	gi|512913918|ref|XP_004928011.1|/0/PREDICTED: protein SPT2 homolog [Bombyx mori]	gi|291201244|emb|FP340419.1|/1e-40/78G03_SfBAC_fin, Spodoptera frugiperda BAC, egg DNA	sp|Q8IMP6|SPT2_DROME/2e-48/Protein SPT2 homolog OS=Drosophila melanogaster GN=CG5815 PE=1 SV=1	pxy:105387195/0.0/protein SPT2 homolog; K15193 protein SPT2	SP0117/6e-09/---	PTHR22691/1.8E-58/--	NA
CL18.Contig22_All	gi|512897300|ref|XP_004924119.1|/6.00334e-146/PREDICTED: NFX1-type zinc finger-containing protein 1-like [Bombyx mori]	gi|186469900|gb|EU622827.1|/1e-27/Spodoptera exigua chitin synthase B (CHSB) gene, complete cds	sp|Q8R151|ZNFX1_MOUSE/1e-126/NFX1-type zinc finger-containing protein 1 OS=Mus musculus GN=Znfx1 PE=2 SV=3	dme:Dmel_CG3647/1e-20/stc; shuttle craft; K12236 transcriptional repressor NF-X1	SPCC1739.03/2e-73/---	PF13087/3.6E-14/AAA domain	NA
CL18.Contig23_All	NA	NA	NA	NA	NA	NA	NA
CL18.Contig24_All	gi|357617713|gb|EHJ70953.1|/0/hypothetical protein KGM_14785 [Danaus plexippus]	gi|389611232|dbj|AK402606.1|/1e-132/Papilio polytes mRNA for proliferation-associated 2g4, complete cds, sequence id: Pp-0630	sp|P50580|PA2G4_MOUSE/3e-123/Proliferation-associated protein 2G4 OS=Mus musculus GN=Pa2g4 PE=1 SV=3	mcc:711407/3e-111/ERBB3; v-erb-b2 erythroblastic leukemia viral oncogene homolog 3 (avian); K05084 receptor tyrosine-protein kinase erbB-3 [EC:2.7.10.1]	SPAC23H4.09/5e-81/---	PTHR10804/1.2E-171/--	biological_process:GO:0009987//cellular process;
CL18.Contig25_All	gi|512897300|ref|XP_004924119.1|/6.09084e-146/PREDICTED: NFX1-type zinc finger-containing protein 1-like [Bombyx mori]	gi|186469900|gb|EU622827.1|/1e-27/Spodoptera exigua chitin synthase B (CHSB) gene, complete cds	sp|Q8R151|ZNFX1_MOUSE/1e-126/NFX1-type zinc finger-containing protein 1 OS=Mus musculus GN=Znfx1 PE=2 SV=3	dme:Dmel_CG3647/1e-20/stc; shuttle craft; K12236 transcriptional repressor NF-X1	SPCC1739.03/2e-73/---	PF13087/3.6E-14/AAA domain	NA
CL18.Contig26_All	gi|512913918|ref|XP_004928011.1|/0/PREDICTED: protein SPT2 homolog [Bombyx mori]	gi|291201229|emb|FP340404.1|/2e-39/15B14_SfBAC_fin, Spodoptera frugiperda BAC, egg DNA	sp|Q8IMP6|SPT2_DROME/2e-48/Protein SPT2 homolog OS=Drosophila melanogaster GN=CG5815 PE=1 SV=1	pxy:105387195/0.0/protein SPT2 homolog; K15193 protein SPT2	SP0117/6e-09/---	PTHR22691/1.8E-58/--	NA
CL18.Contig27_All	NA	gi|186469900|gb|EU622827.1|/5e-08/Spodoptera exigua chitin synthase B (CHSB) gene, complete cds	NA	NA	NA	NA	NA
CL18.Contig28_All	gi|270016838|gb|EFA13284.1|/5.45684e-34/hypothetical protein TcasGA2_TC010304 [Tribolium castaneum]	gi|291201244|emb|FP340419.1|/6e-77/78G03_SfBAC_fin, Spodoptera frugiperda BAC, egg DNA	sp|Q9V4N3|CYB5_DROME/3e-22/Cytochrome b5 OS=Drosophila melanogaster GN=Cyt-b5 PE=2 SV=1	pxy:105385823/5e-23/CCAAT/enhancer-binding protein zeta-like; K14832 ribosome biogenesis protein MAK21	SPCC16A11.10c/4e-18/---	NA	NA
CL18.Contig29_All	gi|645028014|ref|XP_008208720.1|/0/PREDICTED: NFX1-type zinc finger-containing protein 1-like isoform X2 [Nasonia vitripennis]	gi|291201229|emb|FP340404.1|/3e-34/15B14_SfBAC_fin, Spodoptera frugiperda BAC, egg DNA	sp|Q8R151|ZNFX1_MOUSE/0.0/NFX1-type zinc finger-containing protein 1 OS=Mus musculus GN=Znfx1 PE=2 SV=3	crg:105331061/1e-28/regulator of nonsense transcripts 1-like; K14326 regulator of nonsense transcripts 1 [EC:3.6.4.-]	SPCC1739.03/7e-96/---	PTHR10887/0.0/--	NA
CL18.Contig30_All	gi|645028014|ref|XP_008208720.1|/0/PREDICTED: NFX1-type zinc finger-containing protein 1-like isoform X2 [Nasonia vitripennis]	gi|186469900|gb|EU622827.1|/1e-27/Spodoptera exigua chitin synthase B (CHSB) gene, complete cds	sp|Q8R151|ZNFX1_MOUSE/0.0/NFX1-type zinc finger-containing protein 1 OS=Mus musculus GN=Znfx1 PE=2 SV=3	crg:105331061/1e-28/regulator of nonsense transcripts 1-like; K14326 regulator of nonsense transcripts 1 [EC:3.6.4.-]	SPCC1739.03/7e-96/---	PTHR10887:SF341/0.0/--	NA
CL18.Contig31_All	gi|645028014|ref|XP_008208720.1|/0/PREDICTED: NFX1-type zinc finger-containing protein 1-like isoform X2 [Nasonia vitripennis]	gi|186469900|gb|EU622827.1|/1e-27/Spodoptera exigua chitin synthase B (CHSB) gene, complete cds	sp|Q8R151|ZNFX1_MOUSE/0.0/NFX1-type zinc finger-containing protein 1 OS=Mus musculus GN=Znfx1 PE=2 SV=3	crg:105331061/1e-28/regulator of nonsense transcripts 1-like; K14326 regulator of nonsense transcripts 1 [EC:3.6.4.-]	SPCC1739.03/6e-96/---	PTHR10887:SF341/0.0/--	NA
CL18.Contig32_All	gi|512910871|ref|XP_004927277.1|/7.56136e-17/PREDICTED: uncharacterized protein LOC101740282 [Bombyx mori]	gi|334855395|gb|HQ645847.1|/2e-08/Helicoverpa armigera clone BAC P3E13 hypothetical protein, GTPase, parathyroid hormone-responsive B1, caspase-1 (Casp-1), and caspase-2 (Casp-2) genes, complete cds; and hypothetical protein gene, partial cds	sp|Q9NJA9|MYSP_ANISI/7e-06/Paramyosin OS=Anisakis simplex GN=PARA PE=1 SV=1	NA	NA	NA	NA
CL18.Contig33_All	gi|512914456|ref|XP_004928146.1|/0/PREDICTED: alkaline phosphatase, tissue-nonspecific isozyme-like [Bombyx mori]	gi|291201244|emb|FP340419.1|/6e-80/78G03_SfBAC_fin, Spodoptera frugiperda BAC, egg DNA	sp|Q29486|PPBT_FELCA/1e-98/Alkaline phosphatase, tissue-nonspecific isozyme OS=Felis catus GN=ALPL PE=1 SV=1	bmor:101743834/0.0/alkaline phosphatase-like; K01077 alkaline phosphatase [EC:3.1.3.1]	XF0657/3e-74/---	PS00123/-/Alkaline phosphatase active site.	NA
CL18.Contig34_All	gi|512913918|ref|XP_004928011.1|/0/PREDICTED: protein SPT2 homolog [Bombyx mori]	gi|421994474|emb|FO082295.1|/3e-36/33K20_SfBAC_fin, Spodoptera frugiperda BAC, egg DNA	sp|Q8IMP6|SPT2_DROME/3e-48/Protein SPT2 homolog OS=Drosophila melanogaster GN=CG5815 PE=1 SV=1	pxy:105387195/0.0/protein SPT2 homolog; K15193 protein SPT2	SPCC16A11.10c/2e-18/---	PTHR22691/6.7E-59/--	NA
CL18.Contig35_All	gi|646715816|gb|KDR19284.1|/0/NFX1-type zinc finger-containing protein 1 [Zootermopsis nevadensis]	NA	sp|Q8R151|ZNFX1_MOUSE/1e-126/NFX1-type zinc finger-containing protein 1 OS=Mus musculus GN=Znfx1 PE=2 SV=3	lcm:102366394/1e-29/NFXL1; nuclear transcription factor, X-box binding-like 1; K15683 NF-X1-type zinc finger protein NFXL1	SPCC1739.03/1e-73/---	PF13087/3.6E-14/AAA domain	NA
CL18.Contig36_All	NA	NA	NA	NA	NA	NA	NA
CL18.Contig37_All	gi|512913918|ref|XP_004928011.1|/0/PREDICTED: protein SPT2 homolog [Bombyx mori]	gi|421994474|emb|FO082295.1|/8e-30/33K20_SfBAC_fin, Spodoptera frugiperda BAC, egg DNA	sp|Q8IMP6|SPT2_DROME/2e-48/Protein SPT2 homolog OS=Drosophila melanogaster GN=CG5815 PE=1 SV=1	pxy:105387195/0.0/protein SPT2 homolog; K15193 protein SPT2	SP0117/6e-09/---	PTHR22691/1.8E-58/--	NA
CL18.Contig38_All	gi|270003365|gb|EEZ99812.1|/2.51214e-54/hypothetical protein TcasGA2_TC002592 [Tribolium castaneum]	gi|291201244|emb|FP340419.1|/1e-73/78G03_SfBAC_fin, Spodoptera frugiperda BAC, egg DNA	sp|Q95SX7|RTBS_DROME/9e-43/Probable RNA-directed DNA polymerase from transposon BS OS=Drosophila melanogaster GN=RTase PE=2 SV=1	ola:105354030/9e-31/gabrg3; gamma-aminobutyric acid (GABA) A receptor, gamma 3; K05186 gmma-aminobutyric acid receptor subunit gamma	NA	PTHR19446/5.8E-83/--	NA
CL18.Contig39_All	gi|270017016|gb|EFA13462.1|/2.95518e-166/hypothetical protein TcasGA2_TC005062 [Tribolium castaneum]	gi|291201260|emb|FP340435.1|/0.0/23L11_HaBAC_fin, Helicoverpa armigera BAC, pupae DNA	sp|Q95SX7|RTBS_DROME/3e-43/Probable RNA-directed DNA polymerase from transposon BS OS=Drosophila melanogaster GN=RTase PE=2 SV=1	ola:105354030/5e-31/gabrg3; gamma-aminobutyric acid (GABA) A receptor, gamma 3; K05186 gmma-aminobutyric acid receptor subunit gamma	NA	PTHR19446:SF301/5.0E-86/--	NA
CL18.Contig40_All	gi|512913918|ref|XP_004928011.1|/0/PREDICTED: protein SPT2 homolog [Bombyx mori]	gi|291201244|emb|FP340419.1|/4e-84/78G03_SfBAC_fin, Spodoptera frugiperda BAC, egg DNA	sp|Q8IMP6|SPT2_DROME/1e-38/Protein SPT2 homolog OS=Drosophila melanogaster GN=CG5815 PE=1 SV=1	bmor:101739878/0.0/protein SPT2 homolog; K15193 protein SPT2	PH1798/3e-09/---	PTHR22691:SF8/1.8E-42/--	NA
CL18.Contig41_All	gi|646715816|gb|KDR19284.1|/0/NFX1-type zinc finger-containing protein 1 [Zootermopsis nevadensis]	gi|269847895|gb|AC239117.1|/3e-06/Bicyclus anynana clone BA_Ba39A22, complete sequence	sp|Q8R151|ZNFX1_MOUSE/1e-124/NFX1-type zinc finger-containing protein 1 OS=Mus musculus GN=Znfx1 PE=2 SV=3	lcm:102366394/1e-29/NFXL1; nuclear transcription factor, X-box binding-like 1; K15683 NF-X1-type zinc finger protein NFXL1	SPCC1739.03/1e-73/---	PF13087/3.3E-14/AAA domain	NA
CL18.Contig42_All	gi|270003365|gb|EEZ99812.1|/2.33028e-54/hypothetical protein TcasGA2_TC002592 [Tribolium castaneum]	gi|291201244|emb|FP340419.1|/3e-64/78G03_SfBAC_fin, Spodoptera frugiperda BAC, egg DNA	sp|Q95SX7|RTBS_DROME/6e-43/Probable RNA-directed DNA polymerase from transposon BS OS=Drosophila melanogaster GN=RTase PE=2 SV=1	ola:105354030/4e-31/gabrg3; gamma-aminobutyric acid (GABA) A receptor, gamma 3; K05186 gmma-aminobutyric acid receptor subunit gamma	NA	PTHR19446/3.8E-84/--	NA
CL18.Contig43_All	gi|646715816|gb|KDR19284.1|/0/NFX1-type zinc finger-containing protein 1 [Zootermopsis nevadensis]	NA	sp|Q8R151|ZNFX1_MOUSE/1e-116/NFX1-type zinc finger-containing protein 1 OS=Mus musculus GN=Znfx1 PE=2 SV=3	lcm:102366394/9e-30/NFXL1; nuclear transcription factor, X-box binding-like 1; K15683 NF-X1-type zinc finger protein NFXL1	SPCC1739.03/2e-67/---	PTHR10887/2.3E-181/--	NA
CL18.Contig44_All	gi|512889263|ref|XP_004922232.1|/1.21185e-139/PREDICTED: cyclin-G2-like isoform X1 [Bombyx mori] &gt;gi|512889267|ref|XP_004922233.1| PREDICTED: cyclin-G2-like isoform X2 [Bombyx mori] &gt;gi|512889270|ref|XP_004922234.1| PREDICTED: cyclin-G2-like isoform X3 [Bombyx mori]	gi|291201244|emb|FP340419.1|/4e-79/78G03_SfBAC_fin, Spodoptera frugiperda BAC, egg DNA	sp|O08918|CCNG2_MOUSE/6e-18/Cyclin-G2 OS=Mus musculus GN=Ccng2 PE=2 SV=3	bmor:101739346/2e-140/cyclin-G2; K10146 cyclin G2	NA	PF00134/6.8E-11/Cyclin, N-terminal domain	NA
CL18.Contig45_All	gi|512907678|ref|XP_004926502.1|/0/PREDICTED: uncharacterized protein LOC101736400 [Bombyx mori]	gi|291201244|emb|FP340419.1|/2e-69/78G03_SfBAC_fin, Spodoptera frugiperda BAC, egg DNA	sp|Q95SX7|RTBS_DROME/8e-43/Probable RNA-directed DNA polymerase from transposon BS OS=Drosophila melanogaster GN=RTase PE=2 SV=1	ola:105354030/3e-31/gabrg3; gamma-aminobutyric acid (GABA) A receptor, gamma 3; K05186 gmma-aminobutyric acid receptor subunit gamma	NA	PF14529/3.6E-9/Endonuclease-reverse transcriptase	NA
CL18.Contig46_All	gi|270003365|gb|EEZ99812.1|/2.04003e-52/hypothetical protein TcasGA2_TC002592 [Tribolium castaneum]	gi|291201244|emb|FP340419.1|/4e-79/78G03_SfBAC_fin, Spodoptera frugiperda BAC, egg DNA	sp|Q9NBX4|RTXE_DROME/1e-37/Probable RNA-directed DNA polymerase from transposon X-element OS=Drosophila melanogaster GN=X-element\ORF2 PE=3 SV=1	ola:105354030/1e-32/gabrg3; gamma-aminobutyric acid (GABA) A receptor, gamma 3; K05186 gmma-aminobutyric acid receptor subunit gamma	NA	PTHR19446:SF301/2.4E-86/--	NA
CL18.Contig47_All	gi|512913918|ref|XP_004928011.1|/0/PREDICTED: protein SPT2 homolog [Bombyx mori]	gi|512913917|ref|XM_004927954.1|/5e-25/PREDICTED: Bombyx mori protein SPT2 homolog (LOC101739878), mRNA	sp|Q8IMP6|SPT2_DROME/1e-48/Protein SPT2 homolog OS=Drosophila melanogaster GN=CG5815 PE=1 SV=1	pxy:105387195/0.0/protein SPT2 homolog; K15193 protein SPT2	SP0117/3e-09/---	PTHR22691:SF8/1.7E-58/--	NA
CL18.Contig48_All	gi|512905072|ref|XP_004925854.1|/0/PREDICTED: putative inorganic phosphate cotransporter-like [Bombyx mori]	gi|291201244|emb|FP340419.1|/3e-40/78G03_SfBAC_fin, Spodoptera frugiperda BAC, egg DNA	sp|Q9NRA2|S17A5_HUMAN/2e-85/Sialin OS=Homo sapiens GN=SLC17A5 PE=1 SV=2	tca:100142465/7e-146/sialin-like; K08193 MFS transporter, ACS family, solute carrier family 17 (sodium-dependent inorganic phosphate cotransporter), other	dgoT/7e-20/---	PTHR19446/3.6E-22/--	NA
CL18.Contig49_All	gi|512913918|ref|XP_004928011.1|/0/PREDICTED: protein SPT2 homolog [Bombyx mori]	gi|512913917|ref|XM_004927954.1|/4e-25/PREDICTED: Bombyx mori protein SPT2 homolog (LOC101739878), mRNA	sp|Q8IMP6|SPT2_DROME/2e-48/Protein SPT2 homolog OS=Drosophila melanogaster GN=CG5815 PE=1 SV=1	pxy:105387195/0.0/protein SPT2 homolog; K15193 protein SPT2	SP0117/5e-09/---	PTHR22691/1.8E-58/--	NA
CL18.Contig50_All	gi|645028014|ref|XP_008208720.1|/0/PREDICTED: NFX1-type zinc finger-containing protein 1-like isoform X2 [Nasonia vitripennis]	gi|291201244|emb|FP340419.1|/1e-55/78G03_SfBAC_fin, Spodoptera frugiperda BAC, egg DNA	sp|Q8R151|ZNFX1_MOUSE/0.0/NFX1-type zinc finger-containing protein 1 OS=Mus musculus GN=Znfx1 PE=2 SV=3	crg:105331061/1e-28/regulator of nonsense transcripts 1-like; K14326 regulator of nonsense transcripts 1 [EC:3.6.4.-]	SPCC1739.03/6e-96/---	PTHR10887/0.0/--	NA
CL18.Contig51_All	gi|270003365|gb|EEZ99812.1|/1.78596e-54/hypothetical protein TcasGA2_TC002592 [Tribolium castaneum]	gi|339830907|gb|HQ328958.1|/0.0/Spodoptera exigua caspase-2 (Casp-2) mRNA, complete cds	sp|Q95SX7|RTBS_DROME/4e-43/Probable RNA-directed DNA polymerase from transposon BS OS=Drosophila melanogaster GN=RTase PE=2 SV=1	ola:105354030/4e-31/gabrg3; gamma-aminobutyric acid (GABA) A receptor, gamma 3; K05186 gmma-aminobutyric acid receptor subunit gamma	NA	PS50878/20.704/Reverse transcriptase (RT) catalytic domain profile.	NA
CL18.Contig52_All	NA	gi|341579601|gb|JN088005.1|/2e-25/Spodoptera exigua growth blocking peptide binding protein (GBPBP) mRNA, partial cds	NA	NA	NA	NA	NA
CL18.Contig53_All	NA	gi|269847896|gb|AC239118.1|/4e-48/Bicyclus anynana clone BA_Ba39L19, complete sequence	NA	NA	NA	NA	NA
CL18.Contig54_All	gi|512914456|ref|XP_004928146.1|/0/PREDICTED: alkaline phosphatase, tissue-nonspecific isozyme-like [Bombyx mori]	gi|291201233|emb|FP340408.1|/3e-34/33G08_SfBAC_fin, Spodoptera frugiperda BAC, egg DNA	sp|Q29486|PPBT_FELCA/2e-97/Alkaline phosphatase, tissue-nonspecific isozyme OS=Felis catus GN=ALPL PE=1 SV=1	bmor:101743834/0.0/alkaline phosphatase-like; K01077 alkaline phosphatase [EC:3.1.3.1]	XF0657/8e-74/---	PF00078/3.9E-37/Reverse transcriptase (RNA-dependent DNA polymerase)	NA
CL18.Contig55_All	gi|642916283|ref|XP_008190959.1|/0/PREDICTED: NFX1-type zinc finger-containing protein 1-like isoform X2 [Tribolium castaneum]	gi|421994474|emb|FO082295.1|/1e-45/33K20_SfBAC_fin, Spodoptera frugiperda BAC, egg DNA	sp|Q8R151|ZNFX1_MOUSE/0.0/NFX1-type zinc finger-containing protein 1 OS=Mus musculus GN=Znfx1 PE=2 SV=3	lcm:102366394/1e-29/NFXL1; nuclear transcription factor, X-box binding-like 1; K15683 NF-X1-type zinc finger protein NFXL1	SPCC1739.03/7e-96/---	PTHR10887:SF341/0.0/--	NA
CL18.Contig56_All	gi|646715816|gb|KDR19284.1|/0/NFX1-type zinc finger-containing protein 1 [Zootermopsis nevadensis]	NA	sp|Q8R151|ZNFX1_MOUSE/2e-114/NFX1-type zinc finger-containing protein 1 OS=Mus musculus GN=Znfx1 PE=2 SV=3	lcm:102366394/1e-29/NFXL1; nuclear transcription factor, X-box binding-like 1; K15683 NF-X1-type zinc finger protein NFXL1	SPCC1739.03/2e-67/---	PTHR10887/2.3E-181/--	NA
CL18.Contig57_All	gi|642916283|ref|XP_008190959.1|/0/PREDICTED: NFX1-type zinc finger-containing protein 1-like isoform X2 [Tribolium castaneum]	gi|421994474|emb|FO082295.1|/3e-34/33K20_SfBAC_fin, Spodoptera frugiperda BAC, egg DNA	sp|Q8R151|ZNFX1_MOUSE/0.0/NFX1-type zinc finger-containing protein 1 OS=Mus musculus GN=Znfx1 PE=2 SV=3	bmor:101738979/0.0/delta(24)-sterol reductase-like; K09828 delta24-sterol reductase [EC:1.3.1.72]	SPCC1739.03/7e-96/---	PTHR10887:SF341/0.0/--	NA
CL18.Contig58_All	gi|645028014|ref|XP_008208720.1|/0/PREDICTED: NFX1-type zinc finger-containing protein 1-like isoform X2 [Nasonia vitripennis]	gi|186469900|gb|EU622827.1|/1e-27/Spodoptera exigua chitin synthase B (CHSB) gene, complete cds	sp|Q8R151|ZNFX1_MOUSE/0.0/NFX1-type zinc finger-containing protein 1 OS=Mus musculus GN=Znfx1 PE=2 SV=3	crg:105331061/1e-28/regulator of nonsense transcripts 1-like; K14326 regulator of nonsense transcripts 1 [EC:3.6.4.-]	SPCC1739.03/6e-96/---	PTHR10887/0.0/--	NA
CL18.Contig59_All	gi|512913918|ref|XP_004928011.1|/0/PREDICTED: protein SPT2 homolog [Bombyx mori]	gi|291201244|emb|FP340419.1|/1e-40/78G03_SfBAC_fin, Spodoptera frugiperda BAC, egg DNA	sp|Q8IMP6|SPT2_DROME/2e-48/Protein SPT2 homolog OS=Drosophila melanogaster GN=CG5815 PE=1 SV=1	pxy:105387195/0.0/protein SPT2 homolog; K15193 protein SPT2	SP0117/6e-09/---	PTHR22691/6.7E-59/--	NA
CL18.Contig60_All	NA	NA	NA	NA	NA	NA	NA
CL18.Contig61_All	gi|91079006|ref|XP_974779.1|/7.42859e-06/PREDICTED: NFX1-type zinc finger-containing protein 1 [Tribolium castaneum] &gt;gi|270003674|gb|EFA00122.1| hypothetical protein TcasGA2_TC002938 [Tribolium castaneum]	NA	NA	NA	NA	NA	NA
CL18.Contig62_All	NA	gi|291201234|emb|FP340409.1|/2e-11/49G12_SfBAC_fin, Spodoptera frugiperda BAC, egg DNA	NA	NA	NA	NA	NA
CL18.Contig63_All	NA	NA	NA	NA	NA	NA	NA
CL19.Contig1_All	gi|664764163|ref|XP_008539745.1|/3.64247e-49/PREDICTED: zinc finger protein 624 isoform X2 [Equus przewalskii] &gt;gi|664764165|ref|XP_008539746.1| PREDICTED: zinc finger protein 624 isoform X2 [Equus przewalskii]	NA	sp|Q9P2J8|ZN624_HUMAN/2e-49/Zinc finger protein 624 OS=Homo sapiens GN=ZNF624 PE=2 SV=3	ecb:100073139/6e-50/ZNF624; zinc finger protein 624; K09228 KRAB domain-containing zinc finger protein	SPAC144.09c/1e-12/---	PS00028/-/Zinc finger C2H2 type domain signature.	NA
CL19.Contig2_All	gi|542207028|ref|XP_005476895.1|/6.11475e-49/PREDICTED: zinc finger protein 271-like [Oreochromis niloticus]	NA	sp|Q9P2J8|ZN624_HUMAN/3e-48/Zinc finger protein 624 OS=Homo sapiens GN=ZNF624 PE=2 SV=3	oas:101116586/1e-48/ZNF286A, ZNF624; zinc finger protein 286A; K09228 KRAB domain-containing zinc finger protein	SPAC144.09c/1e-12/---	PS50157/15.002/Zinc finger C2H2 type domain profile.	NA
CL20.Contig1_All	gi|512916510|ref|XP_004928658.1|/0/PREDICTED: amidophosphoribosyltransferase-like [Bombyx mori]	gi|512916509|ref|XM_004928601.1|/1e-138/PREDICTED: Bombyx mori amidophosphoribosyltransferase-like (LOC101744993), mRNA	sp|Q27601|PUR1_DROME/0.0/Amidophosphoribosyltransferase OS=Drosophila melanogaster GN=Prat PE=1 SV=2	bmor:101744993/0.0/amidophosphoribosyltransferase-like; K00764 amidophosphoribosyltransferase [EC:2.4.2.14]	all3651/5e-102/---	PF00156/1.7E-13/Phosphoribosyl transferase domain	biological_process:GO:0009116//nucleoside metabolic process;GO:0009113//purine nucleobase biosynthetic process;GO:0006189//'de novo' IMP biosynthetic process;molecular_function:GO:0046872//metal ion binding;GO:0004044//amidophosphoribosyltransferase activity;GO:0051536//iron-sulfur cluster binding;
CL20.Contig2_All	gi|512916510|ref|XP_004928658.1|/0/PREDICTED: amidophosphoribosyltransferase-like [Bombyx mori]	gi|512916509|ref|XM_004928601.1|/0.0/PREDICTED: Bombyx mori amidophosphoribosyltransferase-like (LOC101744993), mRNA	sp|Q27601|PUR1_DROME/0.0/Amidophosphoribosyltransferase OS=Drosophila melanogaster GN=Prat PE=1 SV=2	bmor:101744993/0.0/amidophosphoribosyltransferase-like; K00764 amidophosphoribosyltransferase [EC:2.4.2.14]	all3651/9e-101/---	PF00310/3.6E-17/Glutamine amidotransferases class-II	biological_process:GO:0009116//nucleoside metabolic process;GO:0009113//purine nucleobase biosynthetic process;GO:0006189//'de novo' IMP biosynthetic process;molecular_function:GO:0046872//metal ion binding;GO:0004044//amidophosphoribosyltransferase activity;GO:0051536//iron-sulfur cluster binding;
CL20.Contig3_All	gi|512916510|ref|XP_004928658.1|/0/PREDICTED: amidophosphoribosyltransferase-like [Bombyx mori]	gi|512916509|ref|XM_004928601.1|/1e-138/PREDICTED: Bombyx mori amidophosphoribosyltransferase-like (LOC101744993), mRNA	sp|Q27601|PUR1_DROME/0.0/Amidophosphoribosyltransferase OS=Drosophila melanogaster GN=Prat PE=1 SV=2	bmor:101744993/0.0/amidophosphoribosyltransferase-like; K00764 amidophosphoribosyltransferase [EC:2.4.2.14]	all3651/5e-102/---	PTHR11907:SF3/0.0/--	biological_process:GO:0009116//nucleoside metabolic process;GO:0009113//purine nucleobase biosynthetic process;GO:0006189//'de novo' IMP biosynthetic process;molecular_function:GO:0046872//metal ion binding;GO:0004044//amidophosphoribosyltransferase activity;GO:0051536//iron-sulfur cluster binding;
CL20.Contig4_All	gi|512916510|ref|XP_004928658.1|/0/PREDICTED: amidophosphoribosyltransferase-like [Bombyx mori]	gi|512916509|ref|XM_004928601.1|/0.0/PREDICTED: Bombyx mori amidophosphoribosyltransferase-like (LOC101744993), mRNA	sp|Q27601|PUR1_DROME/0.0/Amidophosphoribosyltransferase OS=Drosophila melanogaster GN=Prat PE=1 SV=2	bmor:101744993/0.0/amidophosphoribosyltransferase-like; K00764 amidophosphoribosyltransferase [EC:2.4.2.14]	all3651/1e-100/---	PTHR11907/0.0/--	biological_process:GO:0009116//nucleoside metabolic process;GO:0009113//purine nucleobase biosynthetic process;GO:0006189//'de novo' IMP biosynthetic process;molecular_function:GO:0046872//metal ion binding;GO:0004044//amidophosphoribosyltransferase activity;GO:0051536//iron-sulfur cluster binding;
CL20.Contig5_All	gi|512916510|ref|XP_004928658.1|/0/PREDICTED: amidophosphoribosyltransferase-like [Bombyx mori]	gi|512916509|ref|XM_004928601.1|/1e-138/PREDICTED: Bombyx mori amidophosphoribosyltransferase-like (LOC101744993), mRNA	sp|Q27601|PUR1_DROME/0.0/Amidophosphoribosyltransferase OS=Drosophila melanogaster GN=Prat PE=1 SV=2	bmor:101744993/0.0/amidophosphoribosyltransferase-like; K00764 amidophosphoribosyltransferase [EC:2.4.2.14]	all3651/5e-102/---	PTHR11907:SF3/0.0/--	biological_process:GO:0009116//nucleoside metabolic process;GO:0009113//purine nucleobase biosynthetic process;GO:0006189//'de novo' IMP biosynthetic process;molecular_function:GO:0046872//metal ion binding;GO:0004044//amidophosphoribosyltransferase activity;GO:0051536//iron-sulfur cluster binding;
CL20.Contig6_All	gi|512916510|ref|XP_004928658.1|/0/PREDICTED: amidophosphoribosyltransferase-like [Bombyx mori]	gi|512916509|ref|XM_004928601.1|/0.0/PREDICTED: Bombyx mori amidophosphoribosyltransferase-like (LOC101744993), mRNA	sp|Q27601|PUR1_DROME/0.0/Amidophosphoribosyltransferase OS=Drosophila melanogaster GN=Prat PE=1 SV=2	bmor:101744993/0.0/amidophosphoribosyltransferase-like; K00764 amidophosphoribosyltransferase [EC:2.4.2.14]	all3651/1e-100/---	PF00156/1.7E-13/Phosphoribosyl transferase domain	biological_process:GO:0009116//nucleoside metabolic process;GO:0009113//purine nucleobase biosynthetic process;GO:0006189//'de novo' IMP biosynthetic process;molecular_function:GO:0046872//metal ion binding;GO:0004044//amidophosphoribosyltransferase activity;GO:0051536//iron-sulfur cluster binding;
CL21.Contig1_All	NA	NA	NA	NA	NA	NA	NA
CL21.Contig2_All	gi|667317249|ref|XP_008586732.1|/1.8389e-08/PREDICTED: uncharacterized protein LOC103603923 [Galeopterus variegatus]	NA	NA	NA	NA	NA	NA
CL21.Contig3_All	gi|676713277|gb|KFO87194.1|/1.46888e-08/hypothetical protein N320_01050, partial [Buceros rhinoceros silvestris]	NA	NA	NA	NA	NA	NA
CL21.Contig4_All	NA	NA	NA	NA	NA	NA	NA
CL21.Contig5_All	NA	NA	NA	NA	NA	NA	NA
CL22.Contig1_All	gi|512907532|ref|XP_004926466.1|/0/PREDICTED: cAMP-specific 3&apos;,5&apos;-cyclic phosphodiesterase, isoform I-like [Bombyx mori]	gi|346707902|dbj|AK378194.1|/1e-161/Bombyx mori mRNA, clone: fmgV15H21	sp|Q9W4S9|PDE4C_DROME/0.0/cAMP-specific 3',5'-cyclic phosphodiesterase, isoforms N/G OS=Drosophila melanogaster GN=dnc PE=3 SV=2	bmor:101742254/0.0/cAMP-specific 3',5'-cyclic phosphodiesterase; K13293 cAMP-specific phosphodiesterase 4 [EC:3.1.4.53]	NA	PR00387/3.5E-32/3'5'-cyclic nucleotide phosphodiesterase signature	NA
CL22.Contig2_All	gi|512907532|ref|XP_004926466.1|/0/PREDICTED: cAMP-specific 3&apos;,5&apos;-cyclic phosphodiesterase, isoform I-like [Bombyx mori]	gi|346707902|dbj|AK378194.1|/0.0/Bombyx mori mRNA, clone: fmgV15H21	sp|P12252|PDE4B_DROME/0.0/cAMP-specific 3',5'-cyclic phosphodiesterase OS=Drosophila melanogaster GN=dnc PE=1 SV=4	bmor:101742254/0.0/cAMP-specific 3',5'-cyclic phosphodiesterase; K13293 cAMP-specific phosphodiesterase 4 [EC:3.1.4.53]	NA	PTHR11347/0.0/--	NA
CL22.Contig3_All	gi|512907532|ref|XP_004926466.1|/0/PREDICTED: cAMP-specific 3&apos;,5&apos;-cyclic phosphodiesterase, isoform I-like [Bombyx mori]	gi|346707902|dbj|AK378194.1|/0.0/Bombyx mori mRNA, clone: fmgV15H21	sp|P12252|PDE4B_DROME/0.0/cAMP-specific 3',5'-cyclic phosphodiesterase OS=Drosophila melanogaster GN=dnc PE=1 SV=4	bmor:101742254/0.0/cAMP-specific 3',5'-cyclic phosphodiesterase; K13293 cAMP-specific phosphodiesterase 4 [EC:3.1.4.53]	NA	PS00126/-/3'5'-cyclic nucleotide phosphodiesterases signature.	NA
CL22.Contig4_All	gi|512907532|ref|XP_004926466.1|/0/PREDICTED: cAMP-specific 3&apos;,5&apos;-cyclic phosphodiesterase, isoform I-like [Bombyx mori]	gi|346707902|dbj|AK378194.1|/1e-161/Bombyx mori mRNA, clone: fmgV15H21	sp|Q9W4S9|PDE4C_DROME/0.0/cAMP-specific 3',5'-cyclic phosphodiesterase, isoforms N/G OS=Drosophila melanogaster GN=dnc PE=3 SV=2	bmor:101742254/0.0/cAMP-specific 3',5'-cyclic phosphodiesterase; K13293 cAMP-specific phosphodiesterase 4 [EC:3.1.4.53]	NA	PTHR11347/0.0/--	NA
CL22.Contig5_All	gi|512907532|ref|XP_004926466.1|/0/PREDICTED: cAMP-specific 3&apos;,5&apos;-cyclic phosphodiesterase, isoform I-like [Bombyx mori]	gi|346707902|dbj|AK378194.1|/0.0/Bombyx mori mRNA, clone: fmgV15H21	sp|P12252|PDE4B_DROME/0.0/cAMP-specific 3',5'-cyclic phosphodiesterase OS=Drosophila melanogaster GN=dnc PE=1 SV=4	bmor:101742254/0.0/cAMP-specific 3',5'-cyclic phosphodiesterase; K13293 cAMP-specific phosphodiesterase 4 [EC:3.1.4.53]	NA	PF00233/1.1E-105/3'5'-cyclic nucleotide phosphodiesterase	NA
CL22.Contig6_All	gi|512907532|ref|XP_004926466.1|/0/PREDICTED: cAMP-specific 3&apos;,5&apos;-cyclic phosphodiesterase, isoform I-like [Bombyx mori]	gi|346707902|dbj|AK378194.1|/1e-161/Bombyx mori mRNA, clone: fmgV15H21	sp|Q9W4T4|PDE4A_DROME/0.0/cAMP-specific 3',5'-cyclic phosphodiesterase, isoform I OS=Drosophila melanogaster GN=dnc PE=1 SV=2	bmor:101742254/0.0/cAMP-specific 3',5'-cyclic phosphodiesterase; K13293 cAMP-specific phosphodiesterase 4 [EC:3.1.4.53]	NA	PS00126/-/3'5'-cyclic nucleotide phosphodiesterases signature.	NA
CL22.Contig7_All	gi|512907532|ref|XP_004926466.1|/0/PREDICTED: cAMP-specific 3&apos;,5&apos;-cyclic phosphodiesterase, isoform I-like [Bombyx mori]	gi|346707902|dbj|AK378194.1|/1e-161/Bombyx mori mRNA, clone: fmgV15H21	sp|P12252|PDE4B_DROME/0.0/cAMP-specific 3',5'-cyclic phosphodiesterase OS=Drosophila melanogaster GN=dnc PE=1 SV=4	bmor:101742254/0.0/cAMP-specific 3',5'-cyclic phosphodiesterase; K13293 cAMP-specific phosphodiesterase 4 [EC:3.1.4.53]	NA	PF00233/1.0E-105/3'5'-cyclic nucleotide phosphodiesterase	NA
CL22.Contig8_All	gi|389615407|dbj|BAM20678.1|/1.11172e-95/unknown protein, partial [Papilio polytes]	gi|512907487|ref|XM_004926398.1|/5e-17/PREDICTED: Bombyx mori uncharacterized LOC101740638 (LOC101740638), transcript variant X2, mRNA	NA	tca:662977/1e-26/cAMP-specific 3',5'-cyclic phosphodiesterase, isoform I; K13293 cAMP-specific phosphodiesterase 4 [EC:3.1.4.53]	NA	NA	NA
CL22.Contig9_All	gi|512907532|ref|XP_004926466.1|/0/PREDICTED: cAMP-specific 3&apos;,5&apos;-cyclic phosphodiesterase, isoform I-like [Bombyx mori]	gi|346707902|dbj|AK378194.1|/0.0/Bombyx mori mRNA, clone: fmgV15H21	sp|Q9W4T4|PDE4A_DROME/0.0/cAMP-specific 3',5'-cyclic phosphodiesterase, isoform I OS=Drosophila melanogaster GN=dnc PE=1 SV=2	bmor:101742254/0.0/cAMP-specific 3',5'-cyclic phosphodiesterase; K13293 cAMP-specific phosphodiesterase 4 [EC:3.1.4.53]	NA	PTHR11347:SF90/0.0/--	NA
CL22.Contig10_All	gi|357621486|gb|EHJ73299.1|/0/hypothetical protein KGM_16477 [Danaus plexippus]	gi|512907531|ref|XM_004926409.1|/1e-126/PREDICTED: Bombyx mori cAMP-specific 3',5'-cyclic phosphodiesterase, isoform I-like (LOC101742254), mRNA	sp|Q8IRU4|PDE4E_DROME/0.0/cAMP-specific 3',5'-cyclic phosphodiesterase, isoform F OS=Drosophila melanogaster GN=dnc PE=3 SV=1	bmor:101742254/0.0/cAMP-specific 3',5'-cyclic phosphodiesterase; K13293 cAMP-specific phosphodiesterase 4 [EC:3.1.4.53]	NA	PS00126/-/3'5'-cyclic nucleotide phosphodiesterases signature.	NA
CL22.Contig11_All	gi|512907532|ref|XP_004926466.1|/0/PREDICTED: cAMP-specific 3&apos;,5&apos;-cyclic phosphodiesterase, isoform I-like [Bombyx mori]	gi|346707902|dbj|AK378194.1|/1e-161/Bombyx mori mRNA, clone: fmgV15H21	sp|Q9W4S9|PDE4C_DROME/0.0/cAMP-specific 3',5'-cyclic phosphodiesterase, isoforms N/G OS=Drosophila melanogaster GN=dnc PE=3 SV=2	bmor:101742254/0.0/cAMP-specific 3',5'-cyclic phosphodiesterase; K13293 cAMP-specific phosphodiesterase 4 [EC:3.1.4.53]	NA	PF00233/5.5E-106/3'5'-cyclic nucleotide phosphodiesterase	NA
CL22.Contig12_All	gi|512907532|ref|XP_004926466.1|/0/PREDICTED: cAMP-specific 3&apos;,5&apos;-cyclic phosphodiesterase, isoform I-like [Bombyx mori]	gi|346707902|dbj|AK378194.1|/0.0/Bombyx mori mRNA, clone: fmgV15H21	sp|P12252|PDE4B_DROME/0.0/cAMP-specific 3',5'-cyclic phosphodiesterase OS=Drosophila melanogaster GN=dnc PE=1 SV=4	bmor:101742254/0.0/cAMP-specific 3',5'-cyclic phosphodiesterase; K13293 cAMP-specific phosphodiesterase 4 [EC:3.1.4.53]	NA	PF00233/7.3E-106/3'5'-cyclic nucleotide phosphodiesterase	NA
CL22.Contig13_All	gi|512907532|ref|XP_004926466.1|/0/PREDICTED: cAMP-specific 3&apos;,5&apos;-cyclic phosphodiesterase, isoform I-like [Bombyx mori]	gi|346707902|dbj|AK378194.1|/1e-161/Bombyx mori mRNA, clone: fmgV15H21	sp|Q9W4S9|PDE4C_DROME/0.0/cAMP-specific 3',5'-cyclic phosphodiesterase, isoforms N/G OS=Drosophila melanogaster GN=dnc PE=3 SV=2	bmor:101742254/0.0/cAMP-specific 3',5'-cyclic phosphodiesterase; K13293 cAMP-specific phosphodiesterase 4 [EC:3.1.4.53]	NA	PS00126/-/3'5'-cyclic nucleotide phosphodiesterases signature.	NA
CL22.Contig14_All	gi|512907532|ref|XP_004926466.1|/0/PREDICTED: cAMP-specific 3&apos;,5&apos;-cyclic phosphodiesterase, isoform I-like [Bombyx mori]	gi|346707902|dbj|AK378194.1|/0.0/Bombyx mori mRNA, clone: fmgV15H21	sp|Q9W4T4|PDE4A_DROME/0.0/cAMP-specific 3',5'-cyclic phosphodiesterase, isoform I OS=Drosophila melanogaster GN=dnc PE=1 SV=2	bmor:101742254/0.0/cAMP-specific 3',5'-cyclic phosphodiesterase; K13293 cAMP-specific phosphodiesterase 4 [EC:3.1.4.53]	NA	PTHR11347:SF90/0.0/--	NA
CL22.Contig15_All	gi|512907532|ref|XP_004926466.1|/0/PREDICTED: cAMP-specific 3&apos;,5&apos;-cyclic phosphodiesterase, isoform I-like [Bombyx mori]	gi|346707902|dbj|AK378194.1|/1e-161/Bombyx mori mRNA, clone: fmgV15H21	sp|Q9W4S9|PDE4C_DROME/0.0/cAMP-specific 3',5'-cyclic phosphodiesterase, isoforms N/G OS=Drosophila melanogaster GN=dnc PE=3 SV=2	bmor:101742254/0.0/cAMP-specific 3',5'-cyclic phosphodiesterase; K13293 cAMP-specific phosphodiesterase 4 [EC:3.1.4.53]	NA	PS00126/-/3'5'-cyclic nucleotide phosphodiesterases signature.	NA
CL23.Contig1_All	gi|512912841|ref|XP_004927754.1|/1.27274e-83/PREDICTED: uncharacterized protein LOC101737637 isoform X1 [Bombyx mori]	gi|512912844|ref|XM_004927698.1|/6e-13/PREDICTED: Bombyx mori uncharacterized LOC101737637 (LOC101737637), transcript variant X2, mRNA	NA	pxy:105395291/5e-16/uncharacterized LOC105395291; K10408 dynein heavy chain, axonemal	NA	PTHR22933/2.6E-35/--	biological_process:GO:0006030//chitin metabolic process;cellular_component:GO:0005576//extracellular region;molecular_function:GO:0008061//chitin binding;
CL23.Contig2_All	gi|512912841|ref|XP_004927754.1|/1.13617e-83/PREDICTED: uncharacterized protein LOC101737637 isoform X1 [Bombyx mori]	gi|512912844|ref|XM_004927698.1|/6e-13/PREDICTED: Bombyx mori uncharacterized LOC101737637 (LOC101737637), transcript variant X2, mRNA	NA	pxy:105395291/5e-16/uncharacterized LOC105395291; K10408 dynein heavy chain, axonemal	NA	PS50940/11.693/Chitin-binding type-2 domain profile.	biological_process:GO:0006030//chitin metabolic process;cellular_component:GO:0005576//extracellular region;molecular_function:GO:0008061//chitin binding;
CL24.Contig1_All	gi|340371572|ref|XP_003384319.1|/2.23383e-39/PREDICTED: eukaryotic translation initiation factor 5A-1-like [Amphimedon queenslandica]	gi|308509451|ref|XM_003116861.1|/3e-06/Caenorhabditis remanei CRE-IFF-2 protein (Cre-iff-2) mRNA, complete cds	sp|P62925|IF5A_SPOFR/1e-38/Eukaryotic translation initiation factor 5A OS=Spodoptera frugiperda GN=eIF-5A PE=2 SV=1	aqu:100640610/4e-40/eukaryotic translation initiation factor 5A-1-like; K03263 translation initiation factor 5A	YJR047c/2e-37/---	NA	biological_process:GO:0044763//single-organism cellular process;GO:0045727//positive regulation of translation;GO:0006414//translational elongation;molecular_function:GO:0008135//translation factor activity, nucleic acid binding;
CL24.Contig2_All	gi|221059804|ref|XP_002260547.1|/1.35972e-27/eukaryotictranslation initiation factor 5a [Plasmodium knowlesi strain H]	NA	sp|P62925|IF5A_SPOFR/5e-27/Eukaryotic translation initiation factor 5A OS=Spodoptera frugiperda GN=eIF-5A PE=2 SV=1	aqu:100640610/4e-27/eukaryotic translation initiation factor 5A-1-like; K03263 translation initiation factor 5A	YJR047c/1e-25/---	PF01287/9.5E-29/Eukaryotic elongation factor 5A hypusine, DNA-binding OB fold	biological_process:GO:0044763//single-organism cellular process;GO:0045727//positive regulation of translation;GO:0006414//translational elongation;molecular_function:GO:0008135//translation factor activity, nucleic acid binding;
CL25.Contig1_All	gi|357605553|gb|EHJ64673.1|/0/hypothetical protein KGM_03185 [Danaus plexippus]	gi|512909918|ref|XM_004926982.1|/2e-08/PREDICTED: Bombyx mori transcriptional regulator ATRX homolog (LOC101746002), mRNA	sp|Q5T200|ZC3HD_HUMAN/1e-31/Zinc finger CCCH domain-containing protein 13 OS=Homo sapiens GN=ZC3H13 PE=1 SV=1	bmor:101745865/0.0/E3 ubiquitin-protein ligase RBBP6; K10624 E3 ubiquitin-protein ligase RBBP6 [EC:2.3.2.27]	YLR106c/1e-16/---	NA	NA
CL25.Contig2_All	gi|512909915|ref|XP_004927038.1|/0/PREDICTED: E3 ubiquitin-protein ligase RBBP6-like [Bombyx mori]	gi|512909914|ref|XM_004926981.1|/1e-111/PREDICTED: Bombyx mori E3 ubiquitin-protein ligase RBBP6-like (LOC101745865), mRNA	sp|Q7Z6E9|RBBP6_HUMAN/5e-96/E3 ubiquitin-protein ligase RBBP6 OS=Homo sapiens GN=RBBP6 PE=1 SV=1	bmor:101745865/0.0/E3 ubiquitin-protein ligase RBBP6; K10624 E3 ubiquitin-protein ligase RBBP6 [EC:2.3.2.27]	SPBP8B7.15c/9e-42/---	SM00184/0.0052/Ring finger	NA
CL25.Contig3_All	gi|357605553|gb|EHJ64673.1|/0/hypothetical protein KGM_03185 [Danaus plexippus]	gi|512909914|ref|XM_004926981.1|/1e-111/PREDICTED: Bombyx mori E3 ubiquitin-protein ligase RBBP6-like (LOC101745865), mRNA	sp|Q7Z6E9|RBBP6_HUMAN/2e-123/E3 ubiquitin-protein ligase RBBP6 OS=Homo sapiens GN=RBBP6 PE=1 SV=1	bmor:101745865/0.0/E3 ubiquitin-protein ligase RBBP6; K10624 E3 ubiquitin-protein ligase RBBP6 [EC:2.3.2.27]	SPBP8B7.15c/2e-41/---	SM00184/0.0052/Ring finger	NA
CL25.Contig4_All	gi|357605553|gb|EHJ64673.1|/0/hypothetical protein KGM_03185 [Danaus plexippus]	gi|512909914|ref|XM_004926981.1|/1e-111/PREDICTED: Bombyx mori E3 ubiquitin-protein ligase RBBP6-like (LOC101745865), mRNA	sp|Q7Z6E9|RBBP6_HUMAN/3e-120/E3 ubiquitin-protein ligase RBBP6 OS=Homo sapiens GN=RBBP6 PE=1 SV=1	bmor:101745865/0.0/E3 ubiquitin-protein ligase RBBP6; K10624 E3 ubiquitin-protein ligase RBBP6 [EC:2.3.2.27]	SPBP8B7.15c/7e-42/---	PF08783/3.3E-27/DWNN domain	NA
CL25.Contig5_All	gi|512909915|ref|XP_004927038.1|/0/PREDICTED: E3 ubiquitin-protein ligase RBBP6-like [Bombyx mori]	gi|512909914|ref|XM_004926981.1|/1e-111/PREDICTED: Bombyx mori E3 ubiquitin-protein ligase RBBP6-like (LOC101745865), mRNA	sp|Q7Z6E9|RBBP6_HUMAN/8e-92/E3 ubiquitin-protein ligase RBBP6 OS=Homo sapiens GN=RBBP6 PE=1 SV=1	bmor:101745865/0.0/E3 ubiquitin-protein ligase RBBP6; K10624 E3 ubiquitin-protein ligase RBBP6 [EC:2.3.2.27]	SPBP8B7.15c/5e-42/---	SM00184/0.0052/Ring finger	NA
CL25.Contig6_All	gi|357605553|gb|EHJ64673.1|/4.95045e-122/hypothetical protein KGM_03185 [Danaus plexippus]	gi|512909914|ref|XM_004926981.1|/1e-111/PREDICTED: Bombyx mori E3 ubiquitin-protein ligase RBBP6-like (LOC101745865), mRNA	sp|Q7Z6E9|RBBP6_HUMAN/8e-49/E3 ubiquitin-protein ligase RBBP6 OS=Homo sapiens GN=RBBP6 PE=1 SV=1	bmor:101745865/2e-117/E3 ubiquitin-protein ligase RBBP6; K10624 E3 ubiquitin-protein ligase RBBP6 [EC:2.3.2.27]	SPBP8B7.15c/2e-25/---	PS50158/9.867/Zinc finger CCHC-type profile.	NA
CL26.Contig1_All	gi|512887195|ref|XP_004921882.1|/1.26271e-115/PREDICTED: synaptosomal-associated protein 25-like isoform X2 [Bombyx mori]	gi|512887194|ref|XM_004921825.1|/0.0/PREDICTED: Bombyx mori synaptosomal-associated protein 25-like (LOC101739206), transcript variant X2, mRNA	sp|P36975|SNP25_DROME/1e-97/Synaptosomal-associated protein 25 OS=Drosophila melanogaster GN=Snap25 PE=2 SV=1	bmor:101739206/7e-111/synaptosomal-associated protein 25; K18211 synaptosomal-associated protein 25	NA	PTHR19305:SF3/1.5E-94/--	cellular_component:GO:0043005//neuron projection;
CL26.Contig2_All	gi|512887195|ref|XP_004921882.1|/3.29615e-91/PREDICTED: synaptosomal-associated protein 25-like isoform X2 [Bombyx mori]	gi|512887194|ref|XM_004921825.1|/1e-153/PREDICTED: Bombyx mori synaptosomal-associated protein 25-like (LOC101739206), transcript variant X2, mRNA	sp|P36975|SNP25_DROME/6e-84/Synaptosomal-associated protein 25 OS=Drosophila melanogaster GN=Snap25 PE=2 SV=1	bmor:101739206/2e-86/synaptosomal-associated protein 25; K18211 synaptosomal-associated protein 25	NA	PTHR19305/5.5E-78/--	NA
CL26.Contig3_All	gi|512887189|ref|XP_004921881.1|/5.77279e-82/PREDICTED: synaptosomal-associated protein 25-like isoform X1 [Bombyx mori]	gi|512887188|ref|XM_004921824.1|/1e-109/PREDICTED: Bombyx mori synaptosomal-associated protein 25-like (LOC101739206), transcript variant X1, mRNA	sp|P36975|SNP25_DROME/8e-78/Synaptosomal-associated protein 25 OS=Drosophila melanogaster GN=Snap25 PE=2 SV=1	bmor:101739206/9e-83/synaptosomal-associated protein 25; K18211 synaptosomal-associated protein 25	NA	PS50192/18.408/t-SNARE coiled-coil homology domain profile.	cellular_component:GO:0043005//neuron projection;
CL26.Contig4_All	gi|512887195|ref|XP_004921882.1|/7.11839e-89/PREDICTED: synaptosomal-associated protein 25-like isoform X2 [Bombyx mori]	gi|512887194|ref|XM_004921825.1|/1e-125/PREDICTED: Bombyx mori synaptosomal-associated protein 25-like (LOC101739206), transcript variant X2, mRNA	sp|P36975|SNP25_DROME/1e-83/Synaptosomal-associated protein 25 OS=Drosophila melanogaster GN=Snap25 PE=2 SV=1	bmor:101739206/1e-88/synaptosomal-associated protein 25; K18211 synaptosomal-associated protein 25	NA	PF05739/1.8E-17/SNARE domain	NA
CL26.Contig5_All	gi|512887195|ref|XP_004921882.1|/3.94812e-89/PREDICTED: synaptosomal-associated protein 25-like isoform X2 [Bombyx mori]	gi|512887194|ref|XM_004921825.1|/1e-126/PREDICTED: Bombyx mori synaptosomal-associated protein 25-like (LOC101739206), transcript variant X2, mRNA	sp|P36975|SNP25_DROME/6e-84/Synaptosomal-associated protein 25 OS=Drosophila melanogaster GN=Snap25 PE=2 SV=1	bmor:101739206/7e-89/synaptosomal-associated protein 25; K18211 synaptosomal-associated protein 25	NA	PF05739/1.8E-17/SNARE domain	NA
CL26.Contig6_All	gi|512887195|ref|XP_004921882.1|/2.21526e-91/PREDICTED: synaptosomal-associated protein 25-like isoform X2 [Bombyx mori]	gi|512887194|ref|XM_004921825.1|/1e-153/PREDICTED: Bombyx mori synaptosomal-associated protein 25-like (LOC101739206), transcript variant X2, mRNA	sp|P36975|SNP25_DROME/4e-84/Synaptosomal-associated protein 25 OS=Drosophila melanogaster GN=Snap25 PE=2 SV=1	bmor:101739206/1e-86/synaptosomal-associated protein 25; K18211 synaptosomal-associated protein 25	NA	PTHR19305/5.5E-78/--	NA
CL26.Contig7_All	gi|512887201|ref|XP_004921883.1|/7.96599e-82/PREDICTED: synaptosomal-associated protein 25-like isoform X3 [Bombyx mori]	gi|512887200|ref|XM_004921826.1|/1e-124/PREDICTED: Bombyx mori synaptosomal-associated protein 25-like (LOC101739206), transcript variant X3, mRNA	sp|P36975|SNP25_DROME/6e-78/Synaptosomal-associated protein 25 OS=Drosophila melanogaster GN=Snap25 PE=2 SV=1	bmor:101739206/2e-80/synaptosomal-associated protein 25; K18211 synaptosomal-associated protein 25	NA	PF05739/3.1E-16/SNARE domain	cellular_component:GO:0043005//neuron projection;
CL26.Contig8_All	gi|512887189|ref|XP_004921881.1|/6.84822e-82/PREDICTED: synaptosomal-associated protein 25-like isoform X1 [Bombyx mori]	gi|512887188|ref|XM_004921824.1|/1e-109/PREDICTED: Bombyx mori synaptosomal-associated protein 25-like (LOC101739206), transcript variant X1, mRNA	sp|P36975|SNP25_DROME/9e-78/Synaptosomal-associated protein 25 OS=Drosophila melanogaster GN=Snap25 PE=2 SV=1	bmor:101739206/1e-82/synaptosomal-associated protein 25; K18211 synaptosomal-associated protein 25	NA	PS50192/18.408/t-SNARE coiled-coil homology domain profile.	cellular_component:GO:0043005//neuron projection;
CL26.Contig9_All	gi|512887195|ref|XP_004921882.1|/3.81288e-91/PREDICTED: synaptosomal-associated protein 25-like isoform X2 [Bombyx mori]	gi|512887194|ref|XM_004921825.1|/1e-153/PREDICTED: Bombyx mori synaptosomal-associated protein 25-like (LOC101739206), transcript variant X2, mRNA	sp|P36975|SNP25_DROME/7e-84/Synaptosomal-associated protein 25 OS=Drosophila melanogaster GN=Snap25 PE=2 SV=1	bmor:101739206/2e-86/synaptosomal-associated protein 25; K18211 synaptosomal-associated protein 25	NA	PTHR19305/5.5E-78/--	NA
CL26.Contig10_All	gi|512887189|ref|XP_004921881.1|/4.70103e-82/PREDICTED: synaptosomal-associated protein 25-like isoform X1 [Bombyx mori]	gi|512887188|ref|XM_004921824.1|/1e-109/PREDICTED: Bombyx mori synaptosomal-associated protein 25-like (LOC101739206), transcript variant X1, mRNA	sp|P36975|SNP25_DROME/6e-78/Synaptosomal-associated protein 25 OS=Drosophila melanogaster GN=Snap25 PE=2 SV=1	bmor:101739206/7e-83/synaptosomal-associated protein 25; K18211 synaptosomal-associated protein 25	NA	PS50192/18.408/t-SNARE coiled-coil homology domain profile.	cellular_component:GO:0043005//neuron projection;
CL26.Contig11_All	gi|512887195|ref|XP_004921882.1|/2.32956e-113/PREDICTED: synaptosomal-associated protein 25-like isoform X2 [Bombyx mori]	gi|512887194|ref|XM_004921825.1|/1e-169/PREDICTED: Bombyx mori synaptosomal-associated protein 25-like (LOC101739206), transcript variant X2, mRNA	sp|P36975|SNP25_DROME/2e-97/Synaptosomal-associated protein 25 OS=Drosophila melanogaster GN=Snap25 PE=2 SV=1	bmor:101739206/4e-113/synaptosomal-associated protein 25; K18211 synaptosomal-associated protein 25	NA	PF00835/7.7E-18/SNAP-25 family	NA
CL27.Contig1_All	gi|512922290|ref|XP_004930084.1|/1.59297e-126/PREDICTED: trans-1,2-dihydrobenzene-1,2-diol dehydrogenase-like isoform X1 [Bombyx mori] &gt;gi|512922294|ref|XP_004930085.1| PREDICTED: trans-1,2-dihydrobenzene-1,2-diol dehydrogenase-like isoform X2 [Bombyx mori]	NA	sp|Q6DF30|DHDH_XENTR/4e-70/Trans-1,2-dihydrobenzene-1,2-diol dehydrogenase OS=Xenopus tropicalis GN=dhdh PE=2 SV=1	bmor:101744141/3e-127/trans-1,2-dihydrobenzene-1,2-diol dehydrogenase-like; K00078 dihydrodiol dehydrogenase / D-xylose 1-dehydrogenase (NADP) [EC:1.3.1.20 1.1.1.179]	CAC1480/8e-51/---	PF02894/1.3E-7/Oxidoreductase family, C-terminal alpha/beta domain	NA
CL27.Contig2_All	gi|114051239|ref|NP_001040113.1|/0/cystathionine gamma-lyase [Bombyx mori] &gt;gi|87248095|gb|ABD36100.1| cystathionine gamma-lyase [Bombyx mori]	gi|346706706|dbj|AK383666.1|/7e-18/Bombyx mori mRNA, clone: MFB-16J24	sp|Q58DW2|CGL_BOVIN/3e-132/Cystathionine gamma-lyase OS=Bos taurus GN=CTH PE=2 SV=1	bmor:692801/0.0/cystathionine gamma-lyase (EC:4.4.1.1); K01758 cystathionine gamma-lyase [EC:4.4.1.1]	APE1226/5e-109/---	PTHR11808/2.8E-221/--	biological_process:GO:0008152//metabolic process;molecular_function:GO:0016829//lyase activity;GO:0030170//pyridoxal phosphate binding;
CL27.Contig3_All	gi|114051239|ref|NP_001040113.1|/0/cystathionine gamma-lyase [Bombyx mori] &gt;gi|87248095|gb|ABD36100.1| cystathionine gamma-lyase [Bombyx mori]	gi|346706706|dbj|AK383666.1|/7e-18/Bombyx mori mRNA, clone: MFB-16J24	sp|Q58DW2|CGL_BOVIN/3e-132/Cystathionine gamma-lyase OS=Bos taurus GN=CTH PE=2 SV=1	bmor:692801/0.0/cystathionine gamma-lyase (EC:4.4.1.1); K01758 cystathionine gamma-lyase [EC:4.4.1.1]	APE1226/6e-109/---	PTHR11808/2.8E-221/--	biological_process:GO:0008152//metabolic process;molecular_function:GO:0016829//lyase activity;GO:0030170//pyridoxal phosphate binding;
CL28.Contig1_All	NA	gi|186469900|gb|EU622827.1|/1e-33/Spodoptera exigua chitin synthase B (CHSB) gene, complete cds	NA	NA	NA	NA	NA
CL28.Contig2_All	NA	gi|186469900|gb|EU622827.1|/7e-36/Spodoptera exigua chitin synthase B (CHSB) gene, complete cds	NA	NA	NA	NA	NA
CL28.Contig3_All	gi|77745265|gb|ABB02533.1|/3.61188e-170/transcription factor AP-4 [Helicoverpa armigera]	gi|77745264|gb|DQ224406.1|/0.0/Helicoverpa armigera transcription factor AP-4 mRNA, complete cds	sp|Q01664|TFAP4_HUMAN/1e-42/Transcription factor AP-4 OS=Homo sapiens GN=TFAP4 PE=1 SV=2	bmor:100144574/6e-138/Tfap4; transcription factor AP-4; K09108 transcription factor AP-4	NA	PS50888/15.364/Myc-type, basic helix-loop-helix (bHLH) domain profile.	molecular_function:GO:0046983//protein dimerization activity;
CL28.Contig4_All	NA	NA	NA	NA	NA	NA	NA
CL28.Contig5_All	gi|260234113|dbj|BAI44279.1|/0/cysteine proteinase inhibitor precursor [Manduca sexta] &gt;gi|261336196|dbj|BAH59606.2| cysteine proteinase inhibitor precursor [Manduca sexta]	gi|346710591|dbj|AK382476.1|/0.0/Bombyx mori mRNA, clone: fdpe18K12	sp|Q28653|2A5D_RABIT/0.0/Serine/threonine-protein phosphatase 2A 56 kDa regulatory subunit delta isoform OS=Oryctolagus cuniculus GN=PPP2R5D PE=2 SV=1	pxy:105386979/0.0/serine/threonine-protein phosphatase 2A 56 kDa regulatory subunit delta isoform-like; K11584 serine/threonine-protein phosphatase 2A regulatory subunit B'	AF1946_2/5e-17/---	PF00112/2.2E-73/Papain family cysteine protease	molecular_function:GO:0016787//hydrolase activity;
CL28.Contig6_All	gi|641656043|ref|XP_008179821.1|/6.55768e-86/PREDICTED: putative nuclease HARBI1 [Acyrthosiphon pisum]	NA	sp|Q6AZB8|HARB1_DANRE/5e-08/Putative nuclease HARBI1 OS=Danio rerio GN=harbi1 PE=2 SV=1	spu:764666/2e-29/uncharacterized LOC764666; K15442 tRNA-specific adenosine deaminase 3	NA	PF13359/3.5E-34/DDE superfamily endonuclease	NA
CL28.Contig7_All	gi|641656043|ref|XP_008179821.1|/6.08029e-86/PREDICTED: putative nuclease HARBI1 [Acyrthosiphon pisum]	gi|259479149|dbj|AB491777.1|/1e-07/Brachionus plicatilis Irp mRNA for iron regulatory protein, partial cds	sp|Q6AZB8|HARB1_DANRE/5e-08/Putative nuclease HARBI1 OS=Danio rerio GN=harbi1 PE=2 SV=1	spu:764666/2e-29/uncharacterized LOC764666; K15442 tRNA-specific adenosine deaminase 3	NA	PF13359/3.5E-34/DDE superfamily endonuclease	NA
CL28.Contig8_All	gi|641656043|ref|XP_008179821.1|/6.64572e-86/PREDICTED: putative nuclease HARBI1 [Acyrthosiphon pisum]	gi|259479149|dbj|AB491777.1|/2e-07/Brachionus plicatilis Irp mRNA for iron regulatory protein, partial cds	sp|Q6AZB8|HARB1_DANRE/5e-08/Putative nuclease HARBI1 OS=Danio rerio GN=harbi1 PE=2 SV=1	spu:764666/2e-29/uncharacterized LOC764666; K15442 tRNA-specific adenosine deaminase 3	NA	PF13359/3.5E-34/DDE superfamily endonuclease	NA
CL28.Contig9_All	gi|260234113|dbj|BAI44279.1|/0/cysteine proteinase inhibitor precursor [Manduca sexta] &gt;gi|261336196|dbj|BAH59606.2| cysteine proteinase inhibitor precursor [Manduca sexta]	gi|261336195|dbj|AB242821.2|/3e-28/Manduca sexta CPI mRNA for cysteine proteinase inhibitor precursor, complete cds	sp|Q9R013|CATF_MOUSE/5e-88/Cathepsin F OS=Mus musculus GN=Ctsf PE=2 SV=1	pxy:105390473/0.0/uncharacterized LOC105390473; K01373 cathepsin F [EC:3.4.22.41]	AF1946_2/3e-17/---	PF00031/4.6E-12/Cystatin domain	molecular_function:GO:0016787//hydrolase activity;
CL28.Contig10_All	gi|260234113|dbj|BAI44279.1|/0/cysteine proteinase inhibitor precursor [Manduca sexta] &gt;gi|261336196|dbj|BAH59606.2| cysteine proteinase inhibitor precursor [Manduca sexta]	gi|261336195|dbj|AB242821.2|/2e-28/Manduca sexta CPI mRNA for cysteine proteinase inhibitor precursor, complete cds	sp|Q9R013|CATF_MOUSE/5e-88/Cathepsin F OS=Mus musculus GN=Ctsf PE=2 SV=1	pxy:105390473/0.0/uncharacterized LOC105390473; K01373 cathepsin F [EC:3.4.22.41]	AF1946_2/2e-17/---	PR00705/5.9E-9/Papain cysteine protease (C1) family signature	molecular_function:GO:0016787//hydrolase activity;
CL28.Contig11_All	gi|357619820|gb|EHJ72248.1|/0/putative inorganic phosphate cotransporter [Danaus plexippus]	gi|346713453|dbj|AK388341.1|/0.0/Bombyx mori mRNA, clone: fcaL24O21	sp|Q8BN82|S17A5_MOUSE/2e-97/Sialin OS=Mus musculus GN=Slc17a5 PE=1 SV=2	dpo:Dpse_GA20000/2e-150/GA20000 gene product from transcript GA20000-RA; K08193 MFS transporter, ACS family, solute carrier family 17 (sodium-dependent inorganic phosphate cotransporter), other	dgoT/3e-17/---	PTHR11662:SF167/9.4E-297/--	biological_process:GO:0055085//transmembrane transport;cellular_component:GO:0016021//integral component of membrane;
CL28.Contig12_All	gi|77745265|gb|ABB02533.1|/3.41557e-170/transcription factor AP-4 [Helicoverpa armigera]	gi|77745264|gb|DQ224406.1|/0.0/Helicoverpa armigera transcription factor AP-4 mRNA, complete cds	sp|Q01664|TFAP4_HUMAN/1e-42/Transcription factor AP-4 OS=Homo sapiens GN=TFAP4 PE=1 SV=2	bmor:100144574/6e-138/Tfap4; transcription factor AP-4; K09108 transcription factor AP-4	NA	PS50888/15.364/Myc-type, basic helix-loop-helix (bHLH) domain profile.	molecular_function:GO:0046983//protein dimerization activity;
CL28.Contig13_All	gi|357619820|gb|EHJ72248.1|/0/putative inorganic phosphate cotransporter [Danaus plexippus]	gi|346713453|dbj|AK388341.1|/0.0/Bombyx mori mRNA, clone: fcaL24O21	sp|Q8BN82|S17A5_MOUSE/1e-97/Sialin OS=Mus musculus GN=Slc17a5 PE=1 SV=2	dpo:Dpse_GA20000/2e-151/GA20000 gene product from transcript GA20000-RA; K08193 MFS transporter, ACS family, solute carrier family 17 (sodium-dependent inorganic phosphate cotransporter), other	dgoT/3e-17/---	PS50850/24.372/Major facilitator superfamily (MFS) profile.	biological_process:GO:0055085//transmembrane transport;cellular_component:GO:0016021//integral component of membrane;
CL28.Contig14_All	gi|641656043|ref|XP_008179821.1|/6.48594e-86/PREDICTED: putative nuclease HARBI1 [Acyrthosiphon pisum]	NA	sp|Q6AZB8|HARB1_DANRE/5e-08/Putative nuclease HARBI1 OS=Danio rerio GN=harbi1 PE=2 SV=1	spu:764666/2e-29/uncharacterized LOC764666; K15442 tRNA-specific adenosine deaminase 3	NA	PF13359/3.5E-34/DDE superfamily endonuclease	NA
CL28.Contig15_All	gi|357619820|gb|EHJ72248.1|/0/putative inorganic phosphate cotransporter [Danaus plexippus]	gi|346713453|dbj|AK388341.1|/0.0/Bombyx mori mRNA, clone: fcaL24O21	sp|Q8BN82|S17A5_MOUSE/1e-97/Sialin OS=Mus musculus GN=Slc17a5 PE=1 SV=2	dpo:Dpse_GA20000/2e-151/GA20000 gene product from transcript GA20000-RA; K08193 MFS transporter, ACS family, solute carrier family 17 (sodium-dependent inorganic phosphate cotransporter), other	dgoT/3e-17/---	PS50850/24.372/Major facilitator superfamily (MFS) profile.	biological_process:GO:0055085//transmembrane transport;cellular_component:GO:0016021//integral component of membrane;
CL28.Contig16_All	gi|77745265|gb|ABB02533.1|/3.83876e-170/transcription factor AP-4 [Helicoverpa armigera]	gi|77745264|gb|DQ224406.1|/0.0/Helicoverpa armigera transcription factor AP-4 mRNA, complete cds	sp|Q9VIP7|ACASE_DROME/4e-92/Alkaline ceramidase OS=Drosophila melanogaster GN=bwa PE=2 SV=2	bmor:100144574/7e-138/Tfap4; transcription factor AP-4; K09108 transcription factor AP-4	NA	PS50888/15.364/Myc-type, basic helix-loop-helix (bHLH) domain profile.	molecular_function:GO:0046983//protein dimerization activity;
CL28.Contig17_All	gi|260234113|dbj|BAI44279.1|/0/cysteine proteinase inhibitor precursor [Manduca sexta] &gt;gi|261336196|dbj|BAH59606.2| cysteine proteinase inhibitor precursor [Manduca sexta]	gi|261336195|dbj|AB242821.2|/2e-28/Manduca sexta CPI mRNA for cysteine proteinase inhibitor precursor, complete cds	sp|Q9R013|CATF_MOUSE/5e-88/Cathepsin F OS=Mus musculus GN=Ctsf PE=2 SV=1	pxy:105390473/0.0/uncharacterized LOC105390473; K01373 cathepsin F [EC:3.4.22.41]	AF1946_2/2e-17/---	PF00031/4.6E-12/Cystatin domain	molecular_function:GO:0016787//hydrolase activity;
CL28.Contig18_All	gi|512906374|ref|XP_004926180.1|/0/PREDICTED: lysine-specific demethylase 2B-like [Bombyx mori]	gi|512906373|ref|XM_004926123.1|/7e-45/PREDICTED: Bombyx mori lysine-specific demethylase 2B-like (LOC101738884), mRNA	sp|Q75JC9|Y8484_DICDI/3e-11/Uncharacterized protein DDB_G0271670 OS=Dictyostelium discoideum GN=DDB_G0271670 PE=4 SV=1	spu:764666/3e-29/uncharacterized LOC764666; K15442 tRNA-specific adenosine deaminase 3	DRA0212/3e-08/---	PS50982/14.251/Methyl-CpG-binding domain (MBD) profile.	NA
CL28.Contig19_All	gi|260234113|dbj|BAI44279.1|/0/cysteine proteinase inhibitor precursor [Manduca sexta] &gt;gi|261336196|dbj|BAH59606.2| cysteine proteinase inhibitor precursor [Manduca sexta]	gi|261336195|dbj|AB242821.2|/2e-28/Manduca sexta CPI mRNA for cysteine proteinase inhibitor precursor, complete cds	sp|Q9R013|CATF_MOUSE/4e-88/Cathepsin F OS=Mus musculus GN=Ctsf PE=2 SV=1	pxy:105390473/0.0/uncharacterized LOC105390473; K01373 cathepsin F [EC:3.4.22.41]	AF1946_2/2e-17/---	PR00705/5.9E-9/Papain cysteine protease (C1) family signature	molecular_function:GO:0016787//hydrolase activity;
CL28.Contig20_All	gi|357619820|gb|EHJ72248.1|/0/putative inorganic phosphate cotransporter [Danaus plexippus]	gi|346713453|dbj|AK388341.1|/0.0/Bombyx mori mRNA, clone: fcaL24O21	sp|Q8BN82|S17A5_MOUSE/2e-97/Sialin OS=Mus musculus GN=Slc17a5 PE=1 SV=2	dpo:Dpse_GA20000/2e-150/GA20000 gene product from transcript GA20000-RA; K08193 MFS transporter, ACS family, solute carrier family 17 (sodium-dependent inorganic phosphate cotransporter), other	dgoT/3e-17/---	PTHR11662:SF167/9.4E-297/--	biological_process:GO:0055085//transmembrane transport;cellular_component:GO:0016021//integral component of membrane;
CL28.Contig21_All	gi|357619820|gb|EHJ72248.1|/0/putative inorganic phosphate cotransporter [Danaus plexippus]	gi|346713453|dbj|AK388341.1|/0.0/Bombyx mori mRNA, clone: fcaL24O21	sp|Q8BN82|S17A5_MOUSE/2e-97/Sialin OS=Mus musculus GN=Slc17a5 PE=1 SV=2	dpo:Dpse_GA20000/2e-150/GA20000 gene product from transcript GA20000-RA; K08193 MFS transporter, ACS family, solute carrier family 17 (sodium-dependent inorganic phosphate cotransporter), other	dgoT/3e-17/---	PTHR11662:SF167/9.4E-297/--	biological_process:GO:0055085//transmembrane transport;cellular_component:GO:0016021//integral component of membrane;
CL29.Contig1_All	gi|357628384|gb|EHJ77732.1|/0/putative exosome complex exonuclease RRP44 [Danaus plexippus]	gi|389612719|dbj|AK403544.1|/7e-41/Papilio xuthus mRNA, ribonuclease, sequence id: Px-1760, expressed in epidermis	sp|Q8IYB7|DI3L2_HUMAN/4e-117/DIS3-like exonuclease 2 OS=Homo sapiens GN=DIS3L2 PE=1 SV=4	pxy:105393485/0.0/DIS3-like exonuclease 2; K18758 DIS3-like exonuclease 2 [EC:3.1.13.-]	YIL082w-a_2/5e-100/---	PS50878/14.636/Reverse transcriptase (RT) catalytic domain profile.	NA
CL29.Contig2_All	gi|357628384|gb|EHJ77732.1|/0/putative exosome complex exonuclease RRP44 [Danaus plexippus]	gi|389612719|dbj|AK403544.1|/3e-41/Papilio xuthus mRNA, ribonuclease, sequence id: Px-1760, expressed in epidermis	sp|Q8IYB7|DI3L2_HUMAN/1e-135/DIS3-like exonuclease 2 OS=Homo sapiens GN=DIS3L2 PE=1 SV=4	pxy:105393485/0.0/DIS3-like exonuclease 2; K18758 DIS3-like exonuclease 2 [EC:3.1.13.-]	SPAC2C4.07c/2e-93/---	PTHR23355:SF9/9.0E-257/--	NA
CL30.Contig1_All	gi|357614691|gb|EHJ69216.1|/1.76274e-116/hypothetical protein KGM_02327 [Danaus plexippus]	gi|346705126|dbj|AK377241.1|/3e-11/Bombyx mori mRNA, clone: fwd-03G17	sp|P27591|IM23_SCHJA/3e-12/23 kDa integral membrane protein OS=Schistosoma japonicum PE=2 SV=1	cfo:105258420/1e-15/CD63 antigen; K06497 CD63 antigen	NA	PTHR19282/9.5E-33/--	NA
CL30.Contig2_All	NA	NA	NA	NA	NA	NA	NA
CL31.Contig1_All	gi|363896084|gb|AEW43126.1|/0/UDP-glycosyltransferase UGT40F2 [Helicoverpa armigera]	gi|363896081|gb|JQ070209.1|/6e-11/Helicoverpa armigera UDP-glycosyltransferase UGT40F1 (UGT40F1) mRNA, complete cds	sp|Q6K1J1|UDB31_CANFA/1e-40/UDP-glucuronosyltransferase 2B31 OS=Canis familiaris GN=UGT2B31 PE=1 SV=1	bmor:100500754/9e-146/UGT10286, UGT40K1; UDP-glucosyltransferase; K00699 glucuronosyltransferase [EC:2.4.1.17]	BS_yojK/1e-08/---	PS00375/-/UDP-glycosyltransferases signature.	molecular_function:GO:0016740//transferase activity;
CL31.Contig2_All	gi|363896084|gb|AEW43126.1|/0/UDP-glycosyltransferase UGT40F2 [Helicoverpa armigera]	gi|363896081|gb|JQ070209.1|/4e-11/Helicoverpa armigera UDP-glycosyltransferase UGT40F1 (UGT40F1) mRNA, complete cds	sp|Q6K1J1|UDB31_CANFA/6e-41/UDP-glucuronosyltransferase 2B31 OS=Canis familiaris GN=UGT2B31 PE=1 SV=1	bmor:100500754/9e-146/UGT10286, UGT40K1; UDP-glucosyltransferase; K00699 glucuronosyltransferase [EC:2.4.1.17]	BS_yojK/1e-08/---	PS00375/-/UDP-glycosyltransferases signature.	molecular_function:GO:0016740//transferase activity;
CL31.Contig3_All	gi|363896084|gb|AEW43126.1|/0/UDP-glycosyltransferase UGT40F2 [Helicoverpa armigera]	gi|363896083|gb|JQ070210.1|/6e-17/Helicoverpa armigera UDP-glycosyltransferase UGT40F2 (UGT40F2) mRNA, complete cds	sp|P54855|UDB15_HUMAN/4e-44/UDP-glucuronosyltransferase 2B15 OS=Homo sapiens GN=UGT2B15 PE=1 SV=3	bmor:100500754/2e-142/UGT10286, UGT40K1; UDP-glucosyltransferase; K00699 glucuronosyltransferase [EC:2.4.1.17]	CAC2716/4e-09/---	PS00375/-/UDP-glycosyltransferases signature.	NA
CL31.Contig4_All	gi|363896084|gb|AEW43126.1|/3.98142e-132/UDP-glycosyltransferase UGT40F2 [Helicoverpa armigera]	gi|363896083|gb|JQ070210.1|/3e-17/Helicoverpa armigera UDP-glycosyltransferase UGT40F2 (UGT40F2) mRNA, complete cds	sp|O77649|UDB20_MACFA/9e-42/UDP-glucuronosyltransferase 2B20 OS=Macaca fascicularis GN=UGT2B20 PE=1 SV=1	bmor:100500754/1e-99/UGT10286, UGT40K1; UDP-glucosyltransferase; K00699 glucuronosyltransferase [EC:2.4.1.17]	CAC2716/2e-09/---	PTHR11926:SF16/6.1E-102/--	NA
CL31.Contig5_All	gi|363896084|gb|AEW43126.1|/0/UDP-glycosyltransferase UGT40F2 [Helicoverpa armigera]	gi|363896081|gb|JQ070209.1|/9e-16/Helicoverpa armigera UDP-glycosyltransferase UGT40F1 (UGT40F1) mRNA, complete cds	sp|P36511|UDB15_RAT/1e-43/UDP-glucuronosyltransferase 2B15 OS=Rattus norvegicus GN=Ugt2b15 PE=1 SV=1	bmor:100500754/2e-154/UGT10286, UGT40K1; UDP-glucosyltransferase; K00699 glucuronosyltransferase [EC:2.4.1.17]	CAC2716/1e-08/---	PF00201/9.4E-61/UDP-glucoronosyl and UDP-glucosyl transferase	molecular_function:GO:0016740//transferase activity;
CL31.Contig6_All	gi|363896084|gb|AEW43126.1|/0/UDP-glycosyltransferase UGT40F2 [Helicoverpa armigera]	gi|363896081|gb|JQ070209.1|/1e-15/Helicoverpa armigera UDP-glycosyltransferase UGT40F1 (UGT40F1) mRNA, complete cds	sp|P36511|UDB15_RAT/6e-44/UDP-glucuronosyltransferase 2B15 OS=Rattus norvegicus GN=Ugt2b15 PE=1 SV=1	bmor:100500754/5e-155/UGT10286, UGT40K1; UDP-glucosyltransferase; K00699 glucuronosyltransferase [EC:2.4.1.17]	CAC2716/1e-08/---	PTHR11926/4.8E-127/--	molecular_function:GO:0016740//transferase activity;
CL31.Contig7_All	gi|363896084|gb|AEW43126.1|/0/UDP-glycosyltransferase UGT40F2 [Helicoverpa armigera]	gi|363896083|gb|JQ070210.1|/3e-13/Helicoverpa armigera UDP-glycosyltransferase UGT40F2 (UGT40F2) mRNA, complete cds	sp|Q6K1J1|UDB31_CANFA/1e-41/UDP-glucuronosyltransferase 2B31 OS=Canis familiaris GN=UGT2B31 PE=1 SV=1	bmor:100500754/9e-155/UGT10286, UGT40K1; UDP-glucosyltransferase; K00699 glucuronosyltransferase [EC:2.4.1.17]	BS_yojK/3e-08/---	PF00201/2.4E-59/UDP-glucoronosyl and UDP-glucosyl transferase	molecular_function:GO:0016740//transferase activity;
CL31.Contig8_All	gi|363896084|gb|AEW43126.1|/0/UDP-glycosyltransferase UGT40F2 [Helicoverpa armigera]	gi|363896083|gb|JQ070210.1|/2e-13/Helicoverpa armigera UDP-glycosyltransferase UGT40F2 (UGT40F2) mRNA, complete cds	sp|Q6K1J1|UDB31_CANFA/3e-41/UDP-glucuronosyltransferase 2B31 OS=Canis familiaris GN=UGT2B31 PE=1 SV=1	bmor:100500754/1e-153/UGT10286, UGT40K1; UDP-glucosyltransferase; K00699 glucuronosyltransferase [EC:2.4.1.17]	BS_yojK/2e-08/---	PS00375/-/UDP-glycosyltransferases signature.	molecular_function:GO:0016740//transferase activity;
CL31.Contig9_All	gi|363896084|gb|AEW43126.1|/0/UDP-glycosyltransferase UGT40F2 [Helicoverpa armigera]	gi|363896081|gb|JQ070209.1|/1e-15/Helicoverpa armigera UDP-glycosyltransferase UGT40F1 (UGT40F1) mRNA, complete cds	sp|P54855|UDB15_HUMAN/2e-44/UDP-glucuronosyltransferase 2B15 OS=Homo sapiens GN=UGT2B15 PE=1 SV=3	bmor:100500754/1e-155/UGT10286, UGT40K1; UDP-glucosyltransferase; K00699 glucuronosyltransferase [EC:2.4.1.17]	CAC2716/1e-08/---	PTHR11926:SF16/2.1E-128/--	molecular_function:GO:0016740//transferase activity;
CL31.Contig10_All	gi|363896084|gb|AEW43126.1|/1.59251e-120/UDP-glycosyltransferase UGT40F2 [Helicoverpa armigera]	gi|363896079|gb|JQ070208.1|/2e-11/Helicoverpa armigera UDP-glycosyltransferase UGT40D2 (UGT40D2) mRNA, complete cds	sp|Q6K1J1|UDB31_CANFA/6e-09/UDP-glucuronosyltransferase 2B31 OS=Canis familiaris GN=UGT2B31 PE=1 SV=1	bmor:100500754/3e-84/UGT10286, UGT40K1; UDP-glucosyltransferase; K00699 glucuronosyltransferase [EC:2.4.1.17]	NA	PF00201/3.7E-12/UDP-glucoronosyl and UDP-glucosyl transferase	NA
CL32.Contig1_All	gi|114052166|ref|NP_001040224.1|/1.7121e-172/UDP-galactose 4-epimerase [Bombyx mori] &gt;gi|87248435|gb|ABD36270.1| UDP-galactose 4-epimerase [Bombyx mori]	gi|346710009|dbj|AK378933.1|/9e-54/Bombyx mori mRNA, clone: fner50J05_K00301	NA	crg:105330927/2e-08/ATP-dependent 6-phosphofructokinase-like; K00850 6-phosphofructokinase 1 [EC:2.7.1.11]	NA	PTHR10366:SF3/1.8E-117/--	biological_process:GO:0044237//cellular metabolic process;molecular_function:GO:0000166//nucleotide binding;GO:0003824//catalytic activity;GO:0050662//coenzyme binding;
CL32.Contig2_All	gi|114052166|ref|NP_001040224.1|/5.9861e-175/UDP-galactose 4-epimerase [Bombyx mori] &gt;gi|87248435|gb|ABD36270.1| UDP-galactose 4-epimerase [Bombyx mori]	gi|346710009|dbj|AK378933.1|/1e-46/Bombyx mori mRNA, clone: fner50J05_K00301	NA	crg:105330927/1e-08/ATP-dependent 6-phosphofructokinase-like; K00850 6-phosphofructokinase 1 [EC:2.7.1.11]	NA	PF01370/2.9E-15/NAD dependent epimerase/dehydratase family	biological_process:GO:0044237//cellular metabolic process;molecular_function:GO:0000166//nucleotide binding;GO:0003824//catalytic activity;GO:0050662//coenzyme binding;
CL32.Contig3_All	gi|114052166|ref|NP_001040224.1|/4.78879e-180/UDP-galactose 4-epimerase [Bombyx mori] &gt;gi|87248435|gb|ABD36270.1| UDP-galactose 4-epimerase [Bombyx mori]	gi|114052165|ref|NM_001046759.1|/9e-60/Bombyx mori UDP-galactose 4-epimerase (LOC692916), mRNA >gi|87248434|gb|DQ311326.1| Bombyx mori UDP-galactose 4-epimerase mRNA, complete cds	NA	crg:105330927/1e-08/ATP-dependent 6-phosphofructokinase-like; K00850 6-phosphofructokinase 1 [EC:2.7.1.11]	NA	PF01370/1.2E-20/NAD dependent epimerase/dehydratase family	biological_process:GO:0044237//cellular metabolic process;molecular_function:GO:0000166//nucleotide binding;GO:0003824//catalytic activity;GO:0050662//coenzyme binding;
CL32.Contig4_All	gi|114052166|ref|NP_001040224.1|/4.74239e-180/UDP-galactose 4-epimerase [Bombyx mori] &gt;gi|87248435|gb|ABD36270.1| UDP-galactose 4-epimerase [Bombyx mori]	gi|114052165|ref|NM_001046759.1|/5e-55/Bombyx mori UDP-galactose 4-epimerase (LOC692916), mRNA >gi|87248434|gb|DQ311326.1| Bombyx mori UDP-galactose 4-epimerase mRNA, complete cds	NA	crg:105330927/1e-08/ATP-dependent 6-phosphofructokinase-like; K00850 6-phosphofructokinase 1 [EC:2.7.1.11]	NA	PF01370/1.2E-20/NAD dependent epimerase/dehydratase family	biological_process:GO:0044237//cellular metabolic process;molecular_function:GO:0000166//nucleotide binding;GO:0003824//catalytic activity;GO:0050662//coenzyme binding;
CL33.Contig1_All	gi|512917606|ref|XP_004928928.1|/1.0838e-149/PREDICTED: uncharacterized protein LOC101742743 [Bombyx mori]	gi|512917605|ref|XM_004928871.1|/2e-10/PREDICTED: Bombyx mori uncharacterized LOC101742743 (LOC101742743), mRNA	NA	tca:662515/4e-08/uncharacterized LOC662515; K19625 retinaldehyde-binding protein 1	NA	NA	NA
CL33.Contig2_All	gi|512917606|ref|XP_004928928.1|/1.22343e-149/PREDICTED: uncharacterized protein LOC101742743 [Bombyx mori]	gi|512917605|ref|XM_004928871.1|/2e-10/PREDICTED: Bombyx mori uncharacterized LOC101742743 (LOC101742743), mRNA	NA	tca:662515/5e-08/uncharacterized LOC662515; K19625 retinaldehyde-binding protein 1	NA	NA	NA
CL33.Contig3_All	gi|512917606|ref|XP_004928928.1|/4.59044e-79/PREDICTED: uncharacterized protein LOC101742743 [Bombyx mori]	gi|512917605|ref|XM_004928871.1|/1e-08/PREDICTED: Bombyx mori uncharacterized LOC101742743 (LOC101742743), mRNA	NA	NA	NA	NA	NA
CL34.Contig1_All	gi|449688187|ref|XP_002157720.2|/9.39564e-61/PREDICTED: uncharacterized protein LOC100211675 [Hydra vulgaris]	NA	sp|Q02817|MUC2_HUMAN/2e-46/Mucin-2 OS=Homo sapiens GN=MUC2 PE=1 SV=2	lve:103074542/8e-52/MUC2; mucin 2, oligomeric mucus/gel-forming; K10955 intestinal mucin-2	YPO2725/7e-17/---	NA	NA
CL34.Contig2_All	gi|449688187|ref|XP_002157720.2|/1.72262e-118/PREDICTED: uncharacterized protein LOC100211675 [Hydra vulgaris]	NA	sp|Q02817|MUC2_HUMAN/6e-90/Mucin-2 OS=Homo sapiens GN=MUC2 PE=1 SV=2	tup:102470397/6e-98/mucin-2-like; K10955 intestinal mucin-2	YPO2725/4e-17/---	NA	NA
CL34.Contig3_All	gi|341899268|gb|EGT55203.1|/1.1293e-171/hypothetical protein CAEBREN_28638 [Caenorhabditis brenneri]	gi|109895268|gb|DQ656524.1|/2e-08/Papilio zelicaon clone D224 microsatellite sequence	sp|Q02817|MUC2_HUMAN/2e-147/Mucin-2 OS=Homo sapiens GN=MUC2 PE=1 SV=2	hsa:4583/3e-146/MUC2, MLP, MUC-2, SMUC; mucin 2, oligomeric mucus/gel-forming; K10955 intestinal mucin-2	YPO2725/1e-25/---	PF01607/3.1E-12/Chitin binding Peritrophin-A domain	NA
CL34.Contig4_All	gi|2506877|sp|Q02817.2|MUC2_HUMAN/0/RecName: Full=Mucin-2; Short=MUC-2; AltName: Full=Intestinal mucin-2; Flags: Precursor [Homo sapiens] &gt;gi|454154|gb|AAB95295.1| mucin [Homo sapiens]	NA	sp|Q02817|MUC2_HUMAN/0.0/Mucin-2 OS=Homo sapiens GN=MUC2 PE=1 SV=2	hsa:4583/0.0/MUC2, MLP, MUC-2, SMUC; mucin 2, oligomeric mucus/gel-forming; K10955 intestinal mucin-2	YPO2725/2e-29/---	PS50940/12.53/Chitin-binding type-2 domain profile.	NA
CL34.Contig5_All	gi|431910116|gb|ELK13189.1|/0/Mucin-2 [Pteropus alecto]	NA	sp|Q02817|MUC2_HUMAN/0.0/Mucin-2 OS=Homo sapiens GN=MUC2 PE=1 SV=2	hsa:4583/0.0/MUC2, MLP, MUC-2, SMUC; mucin 2, oligomeric mucus/gel-forming; K10955 intestinal mucin-2	XF1529/5e-40/---	NA	biological_process:GO:0044267//cellular protein metabolic process;
CL34.Contig6_All	gi|512932362|ref|XP_004907151.1|/0/PREDICTED: mucin-2-like [Heterocephalus glaber]	NA	sp|Q02817|MUC2_HUMAN/0.0/Mucin-2 OS=Homo sapiens GN=MUC2 PE=1 SV=2	tup:102470397/0.0/mucin-2-like; K10955 intestinal mucin-2	XF2775/2e-24/---	NA	NA
CL34.Contig7_All	gi|2506877|sp|Q02817.2|MUC2_HUMAN/0/RecName: Full=Mucin-2; Short=MUC-2; AltName: Full=Intestinal mucin-2; Flags: Precursor [Homo sapiens] &gt;gi|454154|gb|AAB95295.1| mucin [Homo sapiens]	NA	sp|Q02817|MUC2_HUMAN/0.0/Mucin-2 OS=Homo sapiens GN=MUC2 PE=1 SV=2	hsa:4583/0.0/MUC2, MLP, MUC-2, SMUC; mucin 2, oligomeric mucus/gel-forming; K10955 intestinal mucin-2	XF1529/5e-34/---	PS50940/13.342/Chitin-binding type-2 domain profile.	NA
CL34.Contig8_All	gi|341899268|gb|EGT55203.1|/1.53044e-165/hypothetical protein CAEBREN_28638 [Caenorhabditis brenneri]	gi|109895268|gb|DQ656524.1|/3e-08/Papilio zelicaon clone D224 microsatellite sequence	sp|Q02817|MUC2_HUMAN/2e-143/Mucin-2 OS=Homo sapiens GN=MUC2 PE=1 SV=2	tup:102470397/1e-144/mucin-2-like; K10955 intestinal mucin-2	YPO2725/9e-22/---	PS50940/12.543/Chitin-binding type-2 domain profile.	NA
CL34.Contig9_All	gi|2506877|sp|Q02817.2|MUC2_HUMAN/0/RecName: Full=Mucin-2; Short=MUC-2; AltName: Full=Intestinal mucin-2; Flags: Precursor [Homo sapiens] &gt;gi|454154|gb|AAB95295.1| mucin [Homo sapiens]	gi|219521937|gb|AC171127.2|/2e-09/Helobdella robusta clone CH306-1A1, complete sequence	sp|Q02817|MUC2_HUMAN/0.0/Mucin-2 OS=Homo sapiens GN=MUC2 PE=1 SV=2	hsa:4583/0.0/MUC2, MLP, MUC-2, SMUC; mucin 2, oligomeric mucus/gel-forming; K10955 intestinal mucin-2	XF1529/2e-27/---	PS50940/13.342/Chitin-binding type-2 domain profile.	NA
CL34.Contig10_All	gi|449688187|ref|XP_002157720.2|/1.08207e-67/PREDICTED: uncharacterized protein LOC100211675 [Hydra vulgaris]	NA	sp|Q02817|MUC2_HUMAN/3e-53/Mucin-2 OS=Homo sapiens GN=MUC2 PE=1 SV=2	lve:103074542/4e-54/MUC2; mucin 2, oligomeric mucus/gel-forming; K10955 intestinal mucin-2	YPO2725/4e-18/---	NA	NA
CL35.Contig1_All	gi|391330952|ref|XP_003739915.1|/3.57183e-36/PREDICTED: cytochrome c-2-like [Metaseiulus occidentalis]	gi|524883728|ref|XM_005098434.1|/1e-07/PREDICTED: Aplysia californica cytochrome c-like (LOC101859014), mRNA	sp|Q52V08|CYC_MACSY/2e-34/Cytochrome c OS=Macaca sylvanus GN=CYCS PE=3 SV=3	mde:101889856/3e-33/cytochrome c-2; K08738 cytochrome c	SPCC191.07/2e-31/---	PR00604/1.6E-36/Class IA and IB cytochrome C signature	NA
CL35.Contig2_All	gi|170049110|ref|XP_001870884.1|/2.17131e-20/cytochrome c-2 [Culex quinquefasciatus] &gt;gi|167871019|gb|EDS34402.1| cytochrome c-2 [Culex quinquefasciatus]	gi|511515475|gb|KC507801.1|/2e-08/Plutella xylostella mitochondrial cytochrome C mRNA, complete cds; nuclear gene for mitochondrial product	sp|P00040|CYC_SCHGR/2e-21/Cytochrome c OS=Schistocerca gregaria PE=1 SV=2	cqu:CpipJ_CPIJ010388/3e-21/cytochrome c-2; K08738 cytochrome c	SPCC191.07/8e-17/---	PTHR11961/5.7E-38/--	molecular_function:GO:0009055//electron carrier activity;GO:0020037//heme binding;GO:0005506//iron ion binding;
CL36.Contig1_All	NA	NA	NA	NA	NA	NA	NA
CL36.Contig2_All	NA	NA	NA	NA	NA	NA	NA
CL36.Contig3_All	gi|675385083|gb|KFM77980.1|/2.03915e-43/hypothetical protein X975_00263, partial [Stegodyphus mimosarum]	NA	NA	hmg:100197199/8e-13/exportin-T-like; K14288 exportin-T	NA	PTHR10773/1.2E-31/--	NA
CL36.Contig4_All	gi|357617374|gb|EHJ70751.1|/0/helicase [Danaus plexippus]	gi|291201239|emb|FP340414.1|/0.0/82A05_SfBAC_fin, Spodoptera frugiperda BAC, egg DNA	sp|P25439|BRM_DROME/0.0/ATP-dependent helicase brm OS=Drosophila melanogaster GN=brm PE=1 SV=2	bmor:101737502/0.0/ATP-dependent helicase brm; K11647 SWI/SNF-related matrix-associated actin-dependent regulator of chromatin subfamily A member 2/4 [EC:3.6.4.-]	SPAC1250.01_1/0.0/---	PS51194/17.331/Superfamilies 1 and 2 helicase C-terminal domain profile.	NA
CL36.Contig5_All	gi|512916985|ref|XP_004928775.1|/2.15915e-179/PREDICTED: ATP-dependent helicase brm-like [Bombyx mori]	gi|291201239|emb|FP340414.1|/1e-147/82A05_SfBAC_fin, Spodoptera frugiperda BAC, egg DNA	sp|P25439|BRM_DROME/8e-105/ATP-dependent helicase brm OS=Drosophila melanogaster GN=brm PE=1 SV=2	bmor:101737502/3e-180/ATP-dependent helicase brm; K11647 SWI/SNF-related matrix-associated actin-dependent regulator of chromatin subfamily A member 2/4 [EC:3.6.4.-]	SPAC1250.01_1/7e-26/---	PTHR10799:SF209/2.5E-115/--	NA
CL37.Contig1_All	gi|512896255|ref|XP_004923868.1|/5.86569e-129/PREDICTED: transmembrane protein 205-like [Bombyx mori]	gi|512896254|ref|XM_004923811.1|/7e-26/PREDICTED: Bombyx mori transmembrane protein 205-like (LOC101737430), mRNA	sp|Q91XE8|TM205_MOUSE/4e-09/Transmembrane protein 205 OS=Mus musculus GN=Tmem205 PE=2 SV=1	gfr:102044803/4e-08/ACOT11; acyl-CoA thioesterase 11; K12417 acyl-CoA thioesteraes 11 [EC:3.1.2.-]	NA	PTHR23241/8.9E-20/--	NA
CL37.Contig2_All	gi|512896255|ref|XP_004923868.1|/2.87988e-131/PREDICTED: transmembrane protein 205-like [Bombyx mori]	gi|512896254|ref|XM_004923811.1|/7e-26/PREDICTED: Bombyx mori transmembrane protein 205-like (LOC101737430), mRNA	sp|Q91XE8|TM205_MOUSE/5e-09/Transmembrane protein 205 OS=Mus musculus GN=Tmem205 PE=2 SV=1	gfr:102044803/4e-08/ACOT11; acyl-CoA thioesterase 11; K12417 acyl-CoA thioesteraes 11 [EC:3.1.2.-]	NA	PTHR23241:SF47/8.9E-20/--	NA
CL38.Contig1_All	gi|262530080|gb|ACY69181.1|/0/UDP-glucose pyrophosphorylase [Spodoptera exigua]	gi|262530079|gb|FJ793042.1|/0.0/Spodoptera exigua UDP-glucose pyrophosphorylase mRNA, complete cds	sp|Q07130|UGPA_BOVIN/0.0/UTP--glucose-1-phosphate uridylyltransferase OS=Bos taurus GN=UGP2 PE=1 SV=2	bmor:101744836/0.0/UTP--glucose-1-phosphate uridylyltransferase; K00963 UTP--glucose-1-phosphate uridylyltransferase [EC:2.7.7.9]	SPCC1322.04/9e-144/---	PTHR11952:SF1/2.0E-274/--	NA
CL38.Contig2_All	gi|262530080|gb|ACY69181.1|/0/UDP-glucose pyrophosphorylase [Spodoptera exigua]	gi|262530079|gb|FJ793042.1|/0.0/Spodoptera exigua UDP-glucose pyrophosphorylase mRNA, complete cds	sp|Q07130|UGPA_BOVIN/0.0/UTP--glucose-1-phosphate uridylyltransferase OS=Bos taurus GN=UGP2 PE=1 SV=2	bmor:101744836/0.0/UTP--glucose-1-phosphate uridylyltransferase; K00963 UTP--glucose-1-phosphate uridylyltransferase [EC:2.7.7.9]	SPCC1322.04/6e-144/---	PTHR11952/3.9E-274/--	NA
CL38.Contig3_All	gi|512904813|ref|XP_004925789.1|/2.85535e-12/PREDICTED: UTP--glucose-1-phosphate uridylyltransferase-like isoform X1 [Bombyx mori]	gi|262530079|gb|FJ793042.1|/7e-33/Spodoptera exigua UDP-glucose pyrophosphorylase mRNA, complete cds	NA	bmor:101744836/4e-13/UTP--glucose-1-phosphate uridylyltransferase; K00963 UTP--glucose-1-phosphate uridylyltransferase [EC:2.7.7.9]	NA	NA	NA
CL39.Contig1_All	gi|357624921|gb|EHJ75516.1|/3.35773e-35/hypothetical protein KGM_05160 [Danaus plexippus]	gi|512900098|ref|XM_004924752.1|/3e-31/PREDICTED: Bombyx mori probable serine/threonine-protein kinase DDB_G0267686-like (LOC101743821), mRNA	NA	NA	NA	NA	NA
CL39.Contig2_All	gi|512900099|ref|XP_004924809.1|/0/PREDICTED: probable serine/threonine-protein kinase DDB_G0267686-like [Bombyx mori]	gi|512900098|ref|XM_004924752.1|/1e-160/PREDICTED: Bombyx mori probable serine/threonine-protein kinase DDB_G0267686-like (LOC101743821), mRNA	sp|Q6ZVD7|STOX1_HUMAN/1e-32/Storkhead-box protein 1 OS=Homo sapiens GN=STOX1 PE=1 SV=2	der:Dere_GG14935/7e-07/GG14935 gene product from transcript GG14935-RA; K09057 hepatic leukemia factor	CAC2582/2e-08/---	PF10264/3.8E-33/Winged helix Storkhead-box1 domain	NA
CL40.Contig1_All	gi|512922139|ref|XP_004930047.1|/1.15413e-76/PREDICTED: trans-1,2-dihydrobenzene-1,2-diol dehydrogenase-like isoform X3 [Bombyx mori]	gi|512922138|ref|XM_004929990.1|/1e-10/PREDICTED: Bombyx mori trans-1,2-dihydrobenzene-1,2-diol dehydrogenase-like (LOC101739041), transcript variant X3, mRNA	sp|Q6DKE0|DHDH_XENLA/4e-22/Trans-1,2-dihydrobenzene-1,2-diol dehydrogenase OS=Xenopus laevis GN=dhdh PE=2 SV=1	bmor:101739041/2e-77/trans-1,2-dihydrobenzene-1,2-diol dehydrogenase-like; K00078 dihydrodiol dehydrogenase / D-xylose 1-dehydrogenase (NADP) [EC:1.3.1.20 1.1.1.179]	CAC1480/3e-15/---	PTHR22604/5.3E-33/--	NA
CL40.Contig2_All	gi|512922127|ref|XP_004930044.1|/0/PREDICTED: ornithine aminotransferase, mitochondrial-like [Bombyx mori]	gi|512922138|ref|XM_004929990.1|/5e-46/PREDICTED: Bombyx mori trans-1,2-dihydrobenzene-1,2-diol dehydrogenase-like (LOC101739041), transcript variant X3, mRNA	sp|Q9VW26|OAT_DROME/1e-161/Ornithine aminotransferase, mitochondrial OS=Drosophila melanogaster GN=Oat PE=2 SV=1	bmor:101738901/0.0/ornithine aminotransferase, mitochondrial; K00819 ornithine--oxo-acid transaminase [EC:2.6.1.13]	SPBC21C3.08c/1e-117/---	PS00600/-/Aminotransferases class-III pyridoxal-phosphate attachment site.	biological_process:GO:0008152//metabolic process;molecular_function:GO:0008483//transaminase activity;GO:0030170//pyridoxal phosphate binding;
CL40.Contig3_All	gi|512922139|ref|XP_004930047.1|/1.0258e-76/PREDICTED: trans-1,2-dihydrobenzene-1,2-diol dehydrogenase-like isoform X3 [Bombyx mori]	gi|512922138|ref|XM_004929990.1|/9e-11/PREDICTED: Bombyx mori trans-1,2-dihydrobenzene-1,2-diol dehydrogenase-like (LOC101739041), transcript variant X3, mRNA	sp|Q6DKE0|DHDH_XENLA/3e-22/Trans-1,2-dihydrobenzene-1,2-diol dehydrogenase OS=Xenopus laevis GN=dhdh PE=2 SV=1	bmor:101739041/2e-77/trans-1,2-dihydrobenzene-1,2-diol dehydrogenase-like; K00078 dihydrodiol dehydrogenase / D-xylose 1-dehydrogenase (NADP) [EC:1.3.1.20 1.1.1.179]	CAC1480/2e-15/---	PTHR22604/5.3E-33/--	NA
CL40.Contig4_All	gi|512922131|ref|XP_004930045.1|/2.09164e-165/PREDICTED: trans-1,2-dihydrobenzene-1,2-diol dehydrogenase-like isoform X1 [Bombyx mori] &gt;gi|512922135|ref|XP_004930046.1| PREDICTED: trans-1,2-dihydrobenzene-1,2-diol dehydrogenase-like isoform X2 [Bombyx mori]	gi|512922138|ref|XM_004929990.1|/2e-46/PREDICTED: Bombyx mori trans-1,2-dihydrobenzene-1,2-diol dehydrogenase-like (LOC101739041), transcript variant X3, mRNA	sp|Q6DKE0|DHDH_XENLA/5e-66/Trans-1,2-dihydrobenzene-1,2-diol dehydrogenase OS=Xenopus laevis GN=dhdh PE=2 SV=1	bmor:101739041/3e-166/trans-1,2-dihydrobenzene-1,2-diol dehydrogenase-like; K00078 dihydrodiol dehydrogenase / D-xylose 1-dehydrogenase (NADP) [EC:1.3.1.20 1.1.1.179]	CAC1480/4e-44/---	PF01408/1.0E-22/Oxidoreductase family, NAD-binding Rossmann fold	NA
CL40.Contig5_All	gi|512922127|ref|XP_004930044.1|/0/PREDICTED: ornithine aminotransferase, mitochondrial-like [Bombyx mori]	gi|512922138|ref|XM_004929990.1|/5e-46/PREDICTED: Bombyx mori trans-1,2-dihydrobenzene-1,2-diol dehydrogenase-like (LOC101739041), transcript variant X3, mRNA	sp|Q9VW26|OAT_DROME/9e-162/Ornithine aminotransferase, mitochondrial OS=Drosophila melanogaster GN=Oat PE=2 SV=1	bmor:101738901/0.0/ornithine aminotransferase, mitochondrial; K00819 ornithine--oxo-acid transaminase [EC:2.6.1.13]	SPBC21C3.08c/1e-117/---	PS00600/-/Aminotransferases class-III pyridoxal-phosphate attachment site.	biological_process:GO:0008152//metabolic process;molecular_function:GO:0008483//transaminase activity;GO:0030170//pyridoxal phosphate binding;
CL40.Contig6_All	gi|512922127|ref|XP_004930044.1|/0/PREDICTED: ornithine aminotransferase, mitochondrial-like [Bombyx mori]	gi|512922138|ref|XM_004929990.1|/8e-45/PREDICTED: Bombyx mori trans-1,2-dihydrobenzene-1,2-diol dehydrogenase-like (LOC101739041), transcript variant X3, mRNA	sp|Q9VW26|OAT_DROME/1e-161/Ornithine aminotransferase, mitochondrial OS=Drosophila melanogaster GN=Oat PE=2 SV=1	bmor:101738901/0.0/ornithine aminotransferase, mitochondrial; K00819 ornithine--oxo-acid transaminase [EC:2.6.1.13]	SPBC21C3.08c/1e-117/---	PS00600/-/Aminotransferases class-III pyridoxal-phosphate attachment site.	biological_process:GO:0008152//metabolic process;molecular_function:GO:0008483//transaminase activity;GO:0030170//pyridoxal phosphate binding;
CL40.Contig7_All	gi|512922127|ref|XP_004930044.1|/0/PREDICTED: ornithine aminotransferase, mitochondrial-like [Bombyx mori]	gi|512922138|ref|XM_004929990.1|/2e-30/PREDICTED: Bombyx mori trans-1,2-dihydrobenzene-1,2-diol dehydrogenase-like (LOC101739041), transcript variant X3, mRNA	sp|Q9VW26|OAT_DROME/1e-161/Ornithine aminotransferase, mitochondrial OS=Drosophila melanogaster GN=Oat PE=2 SV=1	bmor:101738901/0.0/ornithine aminotransferase, mitochondrial; K00819 ornithine--oxo-acid transaminase [EC:2.6.1.13]	SPBC21C3.08c/2e-117/---	PS00600/-/Aminotransferases class-III pyridoxal-phosphate attachment site.	biological_process:GO:0008152//metabolic process;molecular_function:GO:0008483//transaminase activity;GO:0030170//pyridoxal phosphate binding;
CL41.Contig1_All	gi|512896598|ref|XP_004923949.1|/6.60299e-69/PREDICTED: PEST proteolytic signal-containing nuclear protein-like [Bombyx mori]	gi|380022798|ref|XM_003695176.1|/6e-23/PREDICTED: Apis florea PEST proteolytic signal-containing nuclear protein-like (LOC100872421), mRNA	sp|Q32PF3|PCNP_BOVIN/4e-21/PEST proteolytic signal-containing nuclear protein OS=Bos taurus GN=PCNP PE=2 SV=1	aga:AgaP_AGAP003276/3e-06/AGAP003276-PA; K13169 splicing factor, arginine/serine-rich 17	NA	PF15473/1.9E-45/PEST, proteolytic signal-containing nuclear protein family	NA
CL41.Contig2_All	gi|512896598|ref|XP_004923949.1|/6.70041e-69/PREDICTED: PEST proteolytic signal-containing nuclear protein-like [Bombyx mori]	gi|380022798|ref|XM_003695176.1|/7e-23/PREDICTED: Apis florea PEST proteolytic signal-containing nuclear protein-like (LOC100872421), mRNA	sp|Q32PF3|PCNP_BOVIN/4e-21/PEST proteolytic signal-containing nuclear protein OS=Bos taurus GN=PCNP PE=2 SV=1	aga:AgaP_AGAP003276/1e-06/AGAP003276-PA; K13169 splicing factor, arginine/serine-rich 17	NA	PF15473/1.9E-45/PEST, proteolytic signal-containing nuclear protein family	NA
CL41.Contig3_All	gi|512896598|ref|XP_004923949.1|/6.26743e-69/PREDICTED: PEST proteolytic signal-containing nuclear protein-like [Bombyx mori]	gi|380022798|ref|XM_003695176.1|/6e-23/PREDICTED: Apis florea PEST proteolytic signal-containing nuclear protein-like (LOC100872421), mRNA	sp|Q32PF3|PCNP_BOVIN/4e-21/PEST proteolytic signal-containing nuclear protein OS=Bos taurus GN=PCNP PE=2 SV=1	aga:AgaP_AGAP003276/1e-06/AGAP003276-PA; K13169 splicing factor, arginine/serine-rich 17	NA	PTHR16523/4.0E-38/--	NA
CL41.Contig4_All	gi|512896598|ref|XP_004923949.1|/6.26743e-69/PREDICTED: PEST proteolytic signal-containing nuclear protein-like [Bombyx mori]	gi|380022798|ref|XM_003695176.1|/6e-23/PREDICTED: Apis florea PEST proteolytic signal-containing nuclear protein-like (LOC100872421), mRNA	sp|Q32PF3|PCNP_BOVIN/4e-21/PEST proteolytic signal-containing nuclear protein OS=Bos taurus GN=PCNP PE=2 SV=1	aga:AgaP_AGAP003276/1e-06/AGAP003276-PA; K13169 splicing factor, arginine/serine-rich 17	NA	PTHR16523/4.0E-38/--	NA
CL41.Contig5_All	gi|512896598|ref|XP_004923949.1|/1.02237e-71/PREDICTED: PEST proteolytic signal-containing nuclear protein-like [Bombyx mori]	gi|380022798|ref|XM_003695176.1|/6e-23/PREDICTED: Apis florea PEST proteolytic signal-containing nuclear protein-like (LOC100872421), mRNA	sp|Q32PF3|PCNP_BOVIN/4e-21/PEST proteolytic signal-containing nuclear protein OS=Bos taurus GN=PCNP PE=2 SV=1	aga:AgaP_AGAP003276/2e-07/AGAP003276-PA; K13169 splicing factor, arginine/serine-rich 17	NA	PTHR16523/4.0E-38/--	NA
CL41.Contig6_All	gi|512896598|ref|XP_004923949.1|/1.02772e-71/PREDICTED: PEST proteolytic signal-containing nuclear protein-like [Bombyx mori]	gi|380022798|ref|XM_003695176.1|/6e-23/PREDICTED: Apis florea PEST proteolytic signal-containing nuclear protein-like (LOC100872421), mRNA	sp|Q32PF3|PCNP_BOVIN/4e-21/PEST proteolytic signal-containing nuclear protein OS=Bos taurus GN=PCNP PE=2 SV=1	aga:AgaP_AGAP003276/1e-07/AGAP003276-PA; K13169 splicing factor, arginine/serine-rich 17	NA	PTHR16523/4.0E-38/--	NA
CL42.Contig1_All	gi|383931999|gb|AFH57161.1|/2.09384e-07/REPAT41 [Spodoptera exigua]	gi|383931998|gb|JQ619223.1|/2e-34/Spodoptera exigua REPAT41 mRNA, complete cds	NA	NA	NA	NA	NA
CL42.Contig2_All	gi|383931995|gb|AFH57159.1|/3.71173e-62/REPAT39 [Spodoptera exigua]	gi|383931994|gb|JQ619221.1|/4e-92/Spodoptera exigua REPAT39 mRNA, complete cds	NA	NA	NA	NA	NA
CL42.Contig3_All	gi|383931995|gb|AFH57159.1|/7.78106e-74/REPAT39 [Spodoptera exigua]	gi|383931994|gb|JQ619221.1|/0.0/Spodoptera exigua REPAT39 mRNA, complete cds	sp|D8KY57|SSP_BOMIG/2e-06/Probable salivary secreted peptide OS=Bombus ignitus PE=2 SV=1	NA	NA	NA	NA
CL42.Contig4_All	gi|383931999|gb|AFH57161.1|/5.26778e-73/REPAT41 [Spodoptera exigua]	gi|383931994|gb|JQ619221.1|/0.0/Spodoptera exigua REPAT39 mRNA, complete cds	sp|D8KY57|SSP_BOMIG/2e-06/Probable salivary secreted peptide OS=Bombus ignitus PE=2 SV=1	NA	NA	NA	NA
CL42.Contig5_All	gi|383931999|gb|AFH57161.1|/1.72514e-71/REPAT41 [Spodoptera exigua]	gi|383931996|gb|JQ619222.1|/0.0/Spodoptera exigua REPAT40 mRNA, partial cds	sp|D8KY57|SSP_BOMIG/1e-06/Probable salivary secreted peptide OS=Bombus ignitus PE=2 SV=1	NA	NA	NA	NA
CL42.Contig6_All	gi|383931999|gb|AFH57161.1|/2.62906e-73/REPAT41 [Spodoptera exigua]	gi|383931998|gb|JQ619223.1|/0.0/Spodoptera exigua REPAT41 mRNA, complete cds	sp|D8KY57|SSP_BOMIG/3e-06/Probable salivary secreted peptide OS=Bombus ignitus PE=2 SV=1	NA	NA	NA	NA
CL42.Contig7_All	gi|383931999|gb|AFH57161.1|/2.26394e-73/REPAT41 [Spodoptera exigua]	gi|383931998|gb|JQ619223.1|/0.0/Spodoptera exigua REPAT41 mRNA, complete cds	sp|D8KY57|SSP_BOMIG/2e-06/Probable salivary secreted peptide OS=Bombus ignitus PE=2 SV=1	NA	NA	NA	NA
CL42.Contig8_All	gi|383931995|gb|AFH57159.1|/1.49628e-73/REPAT39 [Spodoptera exigua]	gi|383931994|gb|JQ619221.1|/0.0/Spodoptera exigua REPAT39 mRNA, complete cds	sp|D8KY57|SSP_BOMIG/2e-06/Probable salivary secreted peptide OS=Bombus ignitus PE=2 SV=1	NA	NA	NA	NA
CL42.Contig9_All	gi|383931995|gb|AFH57159.1|/9.59786e-70/REPAT39 [Spodoptera exigua]	gi|383931996|gb|JQ619222.1|/0.0/Spodoptera exigua REPAT40 mRNA, partial cds	sp|D8KY57|SSP_BOMIG/2e-06/Probable salivary secreted peptide OS=Bombus ignitus PE=2 SV=1	NA	NA	NA	NA
CL42.Contig10_All	gi|383931995|gb|AFH57159.1|/7.46723e-72/REPAT39 [Spodoptera exigua]	gi|383931994|gb|JQ619221.1|/0.0/Spodoptera exigua REPAT39 mRNA, complete cds	sp|D8KY57|SSP_BOMIG/1e-06/Probable salivary secreted peptide OS=Bombus ignitus PE=2 SV=1	NA	NA	NA	NA
CL42.Contig11_All	gi|383931999|gb|AFH57161.1|/4.54884e-73/REPAT41 [Spodoptera exigua]	gi|383931998|gb|JQ619223.1|/0.0/Spodoptera exigua REPAT41 mRNA, complete cds	sp|D8KY57|SSP_BOMIG/4e-06/Probable salivary secreted peptide OS=Bombus ignitus PE=2 SV=1	NA	NA	NA	NA
CL42.Contig12_All	gi|383931999|gb|AFH57161.1|/2.09384e-07/REPAT41 [Spodoptera exigua]	gi|383931998|gb|JQ619223.1|/2e-34/Spodoptera exigua REPAT41 mRNA, complete cds	NA	NA	NA	NA	NA
CL42.Contig13_All	NA	gi|383931998|gb|JQ619223.1|/4e-35/Spodoptera exigua REPAT41 mRNA, complete cds	NA	NA	NA	NA	NA
CL42.Contig14_All	gi|383931999|gb|AFH57161.1|/2.44902e-08/REPAT41 [Spodoptera exigua]	gi|383931994|gb|JQ619221.1|/3e-42/Spodoptera exigua REPAT39 mRNA, complete cds	NA	NA	NA	NA	NA
CL43.Contig1_All	gi|270313655|gb|ACZ73898.1|/4.30897e-91/glutathione S-transferase epsilon 2 [Spodoptera litura]	gi|559783559|gb|KF595078.1|/1e-37/Spodoptera exigua glutathione S-transferase epsilon mRNA, complete cds	sp|O76483|GSTT7_ANOGA/8e-27/Glutathione S-transferase D7 OS=Anopheles gambiae GN=GstD7 PE=2 SV=1	bmor:101736583/4e-60/glutathione S-transferase D7-like; K00799 glutathione S-transferase [EC:2.5.1.18]	SPCC191.09c/2e-13/---	PTHR11260:SF162/1.8E-56/--	NA
CL43.Contig2_All	gi|270313655|gb|ACZ73898.1|/2.39825e-101/glutathione S-transferase epsilon 2 [Spodoptera litura]	gi|559783559|gb|KF595078.1|/1e-172/Spodoptera exigua glutathione S-transferase epsilon mRNA, complete cds	sp|P28338|GSTT1_MUSDO/2e-28/Glutathione S-transferase 1 OS=Musca domestica GN=Gst1 PE=2 SV=1	bmor:101736583/2e-62/glutathione S-transferase D7-like; K00799 glutathione S-transferase [EC:2.5.1.18]	SPCC191.09c/2e-17/---	PF13417/9.1E-12/Glutathione S-transferase, N-terminal domain	NA
CL44.Contig1_All	NA	gi|291201232|emb|FP340407.1|/6e-10/22I20_SfBAC_fin, Spodoptera frugiperda BAC, egg DNA	NA	NA	NA	NA	NA
CL44.Contig2_All	NA	gi|291201232|emb|FP340407.1|/4e-14/22I20_SfBAC_fin, Spodoptera frugiperda BAC, egg DNA	NA	NA	NA	NA	NA
CL44.Contig3_All	NA	gi|291201232|emb|FP340407.1|/3e-10/22I20_SfBAC_fin, Spodoptera frugiperda BAC, egg DNA	NA	NA	NA	NA	NA
CL44.Contig4_All	NA	NA	NA	NA	NA	NA	NA
CL44.Contig5_All	NA	gi|186469900|gb|EU622827.1|/1e-61/Spodoptera exigua chitin synthase B (CHSB) gene, complete cds	NA	NA	NA	NA	NA
CL45.Contig1_All	gi|112983432|ref|NP_001036981.1|/0/A disintegrin and metalloproteinase with thrombospondin motifs 1 precursor [Bombyx mori] &gt;gi|55468618|dbj|BAD69559.2| A disintegrin and metalloproteinase with thrombospondin motifs 1 [Bombyx mori]	gi|346708524|dbj|AK378652.1|/2e-11/Bombyx mori mRNA, clone: fner18M16	sp|O15072|ATS3_HUMAN/9e-77/A disintegrin and metalloproteinase with thrombospondin motifs 3 OS=Homo sapiens GN=ADAMTS3 PE=2 SV=4	bmor:692529/0.0/Adamts-1, BmADAMTS-1; A disintegrin and metalloproteinase with thrombospondin motifs 1; K08619 a disintegrin and metalloproteinase with thrombospondin motifs 3 [EC:3.4.24.-]	NA	SM00209/0.24/Thrombospondin type 1 repeats	biological_process:GO:0006508//proteolysis;GO:0007229//integrin-mediated signaling pathway;cellular_component:GO:0005576//extracellular region;molecular_function:GO:0004222//metalloendopeptidase activity;GO:0008270//zinc ion binding;
CL45.Contig2_All	gi|112983432|ref|NP_001036981.1|/0/A disintegrin and metalloproteinase with thrombospondin motifs 1 precursor [Bombyx mori] &gt;gi|55468618|dbj|BAD69559.2| A disintegrin and metalloproteinase with thrombospondin motifs 1 [Bombyx mori]	gi|346708524|dbj|AK378652.1|/3e-10/Bombyx mori mRNA, clone: fner18M16	sp|O15072|ATS3_HUMAN/2e-110/A disintegrin and metalloproteinase with thrombospondin motifs 3 OS=Homo sapiens GN=ADAMTS3 PE=2 SV=4	bmor:692529/0.0/Adamts-1, BmADAMTS-1; A disintegrin and metalloproteinase with thrombospondin motifs 1; K08619 a disintegrin and metalloproteinase with thrombospondin motifs 3 [EC:3.4.24.-]	NA	PS50092/9.869/Thrombospondin type-1 (TSP1) repeat profile.	biological_process:GO:0006508//proteolysis;GO:0007229//integrin-mediated signaling pathway;cellular_component:GO:0005576//extracellular region;molecular_function:GO:0004222//metalloendopeptidase activity;GO:0008270//zinc ion binding;
CL45.Contig3_All	gi|112983432|ref|NP_001036981.1|/0/A disintegrin and metalloproteinase with thrombospondin motifs 1 precursor [Bombyx mori] &gt;gi|55468618|dbj|BAD69559.2| A disintegrin and metalloproteinase with thrombospondin motifs 1 [Bombyx mori]	gi|346708524|dbj|AK378652.1|/2e-11/Bombyx mori mRNA, clone: fner18M16	sp|O15072|ATS3_HUMAN/2e-110/A disintegrin and metalloproteinase with thrombospondin motifs 3 OS=Homo sapiens GN=ADAMTS3 PE=2 SV=4	bmor:692529/0.0/Adamts-1, BmADAMTS-1; A disintegrin and metalloproteinase with thrombospondin motifs 1; K08619 a disintegrin and metalloproteinase with thrombospondin motifs 3 [EC:3.4.24.-]	NA	PS50092/9.869/Thrombospondin type-1 (TSP1) repeat profile.	biological_process:GO:0006508//proteolysis;GO:0007229//integrin-mediated signaling pathway;cellular_component:GO:0005576//extracellular region;molecular_function:GO:0004222//metalloendopeptidase activity;GO:0008270//zinc ion binding;
CL46.Contig1_All	gi|357628103|gb|EHJ77546.1|/1.74014e-149/ribonucleoside-diphosphate reductase small chain [Danaus plexippus]	gi|339246544|ref|XM_003374858.1|/2e-12/Trichinella spiralis ribonucleotide reductase R2 subunit (Tsp_04092) mRNA, complete cds	sp|P48592|RIR2_DROME/1e-139/Ribonucleoside-diphosphate reductase subunit M2 OS=Drosophila melanogaster GN=RnrS PE=1 SV=2	bmor:100873153/2e-149/RnrS, BmRNRS; ribonucleoside diphosphate reductase small subunit; K10808 ribonucleoside-diphosphate reductase subunit M2 [EC:1.17.4.1]	SPBC25D12.04/2e-122/---	PTHR10322/2.3E-33/--	biological_process:GO:0009186//deoxyribonucleoside diphosphate metabolic process;GO:0055114//oxidation-reduction process;cellular_component:GO:0005971//ribonucleoside-diphosphate reductase complex;molecular_function:GO:0004748//ribonucleoside-diphosphate reductase activity, thioredoxin disulfide as acceptor;GO:0046914//transition metal ion binding;
CL46.Contig2_All	gi|307184750|gb|EFN71069.1|/5.5028e-13/hypothetical protein EAG_12773 [Camponotus floridanus]	NA	NA	NA	NA	NA	NA
CL46.Contig3_All	gi|357628103|gb|EHJ77546.1|/4.21102e-150/ribonucleoside-diphosphate reductase small chain [Danaus plexippus]	gi|339246544|ref|XM_003374858.1|/6e-13/Trichinella spiralis ribonucleotide reductase R2 subunit (Tsp_04092) mRNA, complete cds	sp|P48592|RIR2_DROME/4e-140/Ribonucleoside-diphosphate reductase subunit M2 OS=Drosophila melanogaster GN=RnrS PE=1 SV=2	bmor:100873153/6e-150/RnrS, BmRNRS; ribonucleoside diphosphate reductase small subunit; K10808 ribonucleoside-diphosphate reductase subunit M2 [EC:1.17.4.1]	SPBC25D12.04/5e-123/---	PF05847/2.8E-104/Nucleopolyhedrovirus late expression factor 3 (LEF-3)	biological_process:GO:0009186//deoxyribonucleoside diphosphate metabolic process;GO:0055114//oxidation-reduction process;cellular_component:GO:0005971//ribonucleoside-diphosphate reductase complex;molecular_function:GO:0004748//ribonucleoside-diphosphate reductase activity, thioredoxin disulfide as acceptor;GO:0046914//transition metal ion binding;
CL46.Contig4_All	gi|357628103|gb|EHJ77546.1|/1.12483e-149/ribonucleoside-diphosphate reductase small chain [Danaus plexippus]	gi|512926841|ref|XM_004931129.1|/3e-57/PREDICTED: Bombyx mori calcium-activated potassium channel slowpoke-like (LOC101738409), mRNA	sp|P48592|RIR2_DROME/1e-139/Ribonucleoside-diphosphate reductase subunit M2 OS=Drosophila melanogaster GN=RnrS PE=1 SV=2	bmor:100873153/1e-149/RnrS, BmRNRS; ribonucleoside diphosphate reductase small subunit; K10808 ribonucleoside-diphosphate reductase subunit M2 [EC:1.17.4.1]	SPBC25D12.04/1e-122/---	PTHR10322/2.3E-33/--	biological_process:GO:0009186//deoxyribonucleoside diphosphate metabolic process;GO:0055114//oxidation-reduction process;cellular_component:GO:0005971//ribonucleoside-diphosphate reductase complex;molecular_function:GO:0004748//ribonucleoside-diphosphate reductase activity, thioredoxin disulfide as acceptor;GO:0046914//transition metal ion binding;
CL46.Contig5_All	gi|357604622|gb|EHJ64263.1|/1.31601e-40/deoxyuridine 5&apos;-triphosphate nucleotidohydrolase [Danaus plexippus]	gi|11610621|gb|AF255385.1|AF255385/5e-16/Rattus norvegicus GABA-A epsilon subunit splice variant mRNA, partial cds	sp|P70583|DUT_RAT/3e-41/Deoxyuridine 5'-triphosphate nucleotidohydrolase OS=Rattus norvegicus GN=Dut PE=2 SV=3	ssc:100621123/1e-40/DUT; deoxyuridine triphosphatase; K01520 dUTP pyrophosphatase [EC:3.6.1.23]	SPAC644.05c/2e-32/---	PS50089/9.878/Zinc finger RING-type profile.	NA
CL46.Contig6_All	gi|586731392|gb|EAS02374.2|/5.62217e-27/Serine/Threonine kinase domain protein [Tetrahymena thermophila SB210]	gi|11610621|gb|AF255385.1|AF255385/5e-10/Rattus norvegicus GABA-A epsilon subunit splice variant mRNA, partial cds	sp|Q5Q0U5|SGK1_FUNHE/1e-24/Serine/threonine-protein kinase Sgk1 OS=Fundulus heteroclitus GN=sgk1 PE=2 SV=1	crg:105328930/2e-25/serine/threonine-protein kinase 36-like; K06228 fused [EC:2.7.11.1]	SA1063_1/3e-18/---	PF12259/4.6E-7/Protein of unknown function (DUF3609)	NA
CL46.Contig7_All	gi|74273320|gb|ABA01328.1|/4.91652e-62/secreted cathepsin F [Teladorsagia circumcincta]	gi|228480333|gb|AC141377.3|/4e-11/Rattus norvegicus CH230-259J22 (Children's Hospital Oakland Research Institute Rat (BN/SsNHsd/MCW) BAC library) complete sequence	sp|P36400|LMCPB_LEIME/5e-53/Cysteine proteinase B OS=Leishmania mexicana GN=LMCPB PE=2 SV=2	hst:105186896/9e-59/uncharacterized LOC105186896; K01373 cathepsin F [EC:3.4.22.41]	AF1946_2/3e-14/---	PF05094/2.6E-265/Late expression factor 9 (LEF-9)	NA
CL46.Contig8_All	NA	NA	NA	NA	NA	NA	NA
CL46.Contig9_All	gi|357628103|gb|EHJ77546.1|/8.80401e-150/ribonucleoside-diphosphate reductase small chain [Danaus plexippus]	gi|339246544|ref|XM_003374858.1|/1e-12/Trichinella spiralis ribonucleotide reductase R2 subunit (Tsp_04092) mRNA, complete cds	sp|P48592|RIR2_DROME/8e-140/Ribonucleoside-diphosphate reductase subunit M2 OS=Drosophila melanogaster GN=RnrS PE=1 SV=2	bmor:100873153/1e-149/RnrS, BmRNRS; ribonucleoside diphosphate reductase small subunit; K10808 ribonucleoside-diphosphate reductase subunit M2 [EC:1.17.4.1]	SPBC25D12.04/1e-122/---	PTHR10322/2.3E-33/--	biological_process:GO:0009186//deoxyribonucleoside diphosphate metabolic process;GO:0055114//oxidation-reduction process;cellular_component:GO:0005971//ribonucleoside-diphosphate reductase complex;molecular_function:GO:0004748//ribonucleoside-diphosphate reductase activity, thioredoxin disulfide as acceptor;GO:0046914//transition metal ion binding;
CL46.Contig10_All	gi|307184750|gb|EFN71069.1|/2.87122e-11/hypothetical protein EAG_12773 [Camponotus floridanus]	NA	NA	NA	NA	NA	NA
CL46.Contig11_All	gi|357628103|gb|EHJ77546.1|/1.02641e-149/ribonucleoside-diphosphate reductase small chain [Danaus plexippus]	gi|339246544|ref|XM_003374858.1|/1e-12/Trichinella spiralis ribonucleotide reductase R2 subunit (Tsp_04092) mRNA, complete cds	sp|P48592|RIR2_DROME/9e-140/Ribonucleoside-diphosphate reductase subunit M2 OS=Drosophila melanogaster GN=RnrS PE=1 SV=2	bmor:100873153/1e-149/RnrS, BmRNRS; ribonucleoside diphosphate reductase small subunit; K10808 ribonucleoside-diphosphate reductase subunit M2 [EC:1.17.4.1]	SPBC25D12.04/1e-122/---	PTHR10322/2.3E-33/--	biological_process:GO:0009186//deoxyribonucleoside diphosphate metabolic process;GO:0055114//oxidation-reduction process;cellular_component:GO:0005971//ribonucleoside-diphosphate reductase complex;molecular_function:GO:0004748//ribonucleoside-diphosphate reductase activity, thioredoxin disulfide as acceptor;GO:0046914//transition metal ion binding;
CL46.Contig12_All	gi|357628103|gb|EHJ77546.1|/1.02159e-149/ribonucleoside-diphosphate reductase small chain [Danaus plexippus]	gi|354799766|gb|JN964267.1|/4e-19/Mus musculus targeted non-conditional, lacZ-tagged mutant allele Pfdn1:tm1e(EUCOMM)Wtsi; transgenic	sp|P48592|RIR2_DROME/9e-140/Ribonucleoside-diphosphate reductase subunit M2 OS=Drosophila melanogaster GN=RnrS PE=1 SV=2	bmor:100873153/1e-149/RnrS, BmRNRS; ribonucleoside diphosphate reductase small subunit; K10808 ribonucleoside-diphosphate reductase subunit M2 [EC:1.17.4.1]	SPBC25D12.04/1e-122/---	PTHR10322/2.3E-33/--	biological_process:GO:0009186//deoxyribonucleoside diphosphate metabolic process;GO:0055114//oxidation-reduction process;cellular_component:GO:0005971//ribonucleoside-diphosphate reductase complex;molecular_function:GO:0004748//ribonucleoside-diphosphate reductase activity, thioredoxin disulfide as acceptor;GO:0046914//transition metal ion binding;
CL46.Contig13_All	gi|379698982|ref|NP_001243963.1|/4.8489e-114/UDP-glycosyltransferase UGT340C2 precursor [Bombyx mori] &gt;gi|363896150|gb|AEW43159.1| UDP-glycosyltransferase UGT340C2 [Bombyx mori]	gi|375193689|gb|JN735980.1|/9e-10/Cyprinus carpio clone 367249 microsatellite sequence	sp|P54855|UDB15_HUMAN/7e-37/UDP-glucuronosyltransferase 2B15 OS=Homo sapiens GN=UGT2B15 PE=1 SV=3	bmor:100862810/7e-115/UGT340C2; UDP-glycosyltransferase UGT340C2; K00699 glucuronosyltransferase [EC:2.4.1.17]	CAC2716/3e-09/---	PF05092/1.0E-179/Per os infectivity	NA
CL46.Contig14_All	NA	NA	NA	NA	NA	NA	NA
CL47.Contig1_All	NA	gi|83415359|gb|AC167562.5|/1e-07/Culex pipiens quinquefasciatus, clone Culex pipiens quinquefasciatus-3940122D9, complete sequence	sp|Q9BDN1|TNFL6_CERAT/4e-06/Tumor necrosis factor ligand superfamily member 6 OS=Cercocebus atys GN=FASLG PE=2 SV=1	pon:100461418/8e-06/FASLG; Fas ligand (TNF superfamily, member 6); K04389 tumor necrosis factor ligand superfamily member 6	NA	NA	NA
CL47.Contig2_All	gi|512914209|ref|XP_004928085.1|/0/PREDICTED: low-density lipoprotein receptor-related protein 4-like [Bombyx mori]	gi|512914208|ref|XM_004928028.1|/6e-48/PREDICTED: Bombyx mori low-density lipoprotein receptor-related protein 4-like (LOC101739543), mRNA	sp|O75096|LRP4_HUMAN/0.0/Low-density lipoprotein receptor-related protein 4 OS=Homo sapiens GN=LRP4 PE=1 SV=4	fch:102053452/0.0/low-density lipoprotein receptor-related protein 1-like; K04550 low-density lipoprotein receptor-related protein 1 (alpha-2-macroglobulin receptor); K05089 platelet-derived growth factor receptor beta [EC:2.7.10.1]; K06256 CD44 antigen; K06464 integrin beta 2	NA	PS01186/-/EGF-like domain signature 2.	NA
CL48.Contig1_All	gi|512914867|ref|XP_004928248.1|/0/PREDICTED: CLK4-associating serine/arginine rich protein-like [Bombyx mori]	gi|512914866|ref|XM_004928191.1|/1e-68/PREDICTED: Bombyx mori CLK4-associating serine/arginine rich protein-like (LOC101745827), mRNA	sp|Q5HZB6|CLASR_RAT/5e-103/CLK4-associating serine/arginine rich protein OS=Rattus norvegicus GN=Clasrp PE=2 SV=2	bmor:101745827/0.0/CLK4-associating serine/arginine rich protein; K13168 splicing factor, arginine/serine-rich 16	NA	PTHR13161:SF4/7.6E-162/--	NA
CL48.Contig2_All	gi|498986882|ref|XP_004530967.1|/1.26067e-107/PREDICTED: CLK4-associating serine/arginine rich protein-like isoform X2 [Ceratitis capitata]	gi|512914866|ref|XM_004928191.1|/4e-53/PREDICTED: Bombyx mori CLK4-associating serine/arginine rich protein-like (LOC101745827), mRNA	sp|Q5HZB6|CLASR_RAT/4e-55/CLK4-associating serine/arginine rich protein OS=Rattus norvegicus GN=Clasrp PE=2 SV=2	dvi:Dvir_GJ23646/3e-105/GJ23646 gene product from transcript GJ23646-RA; K13168 splicing factor, arginine/serine-rich 16	NA	NA	NA
CL48.Contig3_All	gi|498986882|ref|XP_004530967.1|/4.16969e-109/PREDICTED: CLK4-associating serine/arginine rich protein-like isoform X2 [Ceratitis capitata]	gi|512914866|ref|XM_004928191.1|/3e-53/PREDICTED: Bombyx mori CLK4-associating serine/arginine rich protein-like (LOC101745827), mRNA	sp|Q5HZB6|CLASR_RAT/3e-55/CLK4-associating serine/arginine rich protein OS=Rattus norvegicus GN=Clasrp PE=2 SV=2	dvi:Dvir_GJ23646/5e-104/GJ23646 gene product from transcript GJ23646-RA; K13168 splicing factor, arginine/serine-rich 16	NA	PTHR13161/6.8E-50/--	NA
CL48.Contig4_All	gi|512914867|ref|XP_004928248.1|/1.6224e-113/PREDICTED: CLK4-associating serine/arginine rich protein-like [Bombyx mori]	gi|512914866|ref|XM_004928191.1|/4e-53/PREDICTED: Bombyx mori CLK4-associating serine/arginine rich protein-like (LOC101745827), mRNA	sp|Q5HZB6|CLASR_RAT/4e-55/CLK4-associating serine/arginine rich protein OS=Rattus norvegicus GN=Clasrp PE=2 SV=2	bmor:101745827/3e-114/CLK4-associating serine/arginine rich protein; K13168 splicing factor, arginine/serine-rich 16	NA	PTHR13161:SF4/1.5E-50/--	NA
CL48.Contig5_All	gi|512914867|ref|XP_004928248.1|/0/PREDICTED: CLK4-associating serine/arginine rich protein-like [Bombyx mori]	gi|512914866|ref|XM_004928191.1|/1e-68/PREDICTED: Bombyx mori CLK4-associating serine/arginine rich protein-like (LOC101745827), mRNA	sp|Q5HZB6|CLASR_RAT/5e-101/CLK4-associating serine/arginine rich protein OS=Rattus norvegicus GN=Clasrp PE=2 SV=2	bmor:101745827/0.0/CLK4-associating serine/arginine rich protein; K13168 splicing factor, arginine/serine-rich 16	NA	PTHR13161:SF4/5.0E-162/--	NA
CL48.Contig6_All	gi|512914867|ref|XP_004928248.1|/0/PREDICTED: CLK4-associating serine/arginine rich protein-like [Bombyx mori]	gi|512914866|ref|XM_004928191.1|/1e-68/PREDICTED: Bombyx mori CLK4-associating serine/arginine rich protein-like (LOC101745827), mRNA	sp|Q5HZB6|CLASR_RAT/7e-108/CLK4-associating serine/arginine rich protein OS=Rattus norvegicus GN=Clasrp PE=2 SV=2	bmor:101745827/0.0/CLK4-associating serine/arginine rich protein; K13168 splicing factor, arginine/serine-rich 16	NA	PTHR13161:SF4/5.0E-162/--	NA
CL48.Contig7_All	gi|498986882|ref|XP_004530967.1|/5.07331e-109/PREDICTED: CLK4-associating serine/arginine rich protein-like isoform X2 [Ceratitis capitata]	gi|512914866|ref|XM_004928191.1|/4e-53/PREDICTED: Bombyx mori CLK4-associating serine/arginine rich protein-like (LOC101745827), mRNA	sp|Q5HZB6|CLASR_RAT/4e-55/CLK4-associating serine/arginine rich protein OS=Rattus norvegicus GN=Clasrp PE=2 SV=2	dvi:Dvir_GJ23646/6e-104/GJ23646 gene product from transcript GJ23646-RA; K13168 splicing factor, arginine/serine-rich 16	NA	NA	NA
CL48.Contig8_All	gi|512914867|ref|XP_004928248.1|/0/PREDICTED: CLK4-associating serine/arginine rich protein-like [Bombyx mori]	gi|512914866|ref|XM_004928191.1|/1e-68/PREDICTED: Bombyx mori CLK4-associating serine/arginine rich protein-like (LOC101745827), mRNA	sp|Q5HZB6|CLASR_RAT/5e-101/CLK4-associating serine/arginine rich protein OS=Rattus norvegicus GN=Clasrp PE=2 SV=2	bmor:101745827/0.0/CLK4-associating serine/arginine rich protein; K13168 splicing factor, arginine/serine-rich 16	NA	PTHR13161:SF4/5.0E-162/--	NA
CL48.Contig9_All	gi|512914867|ref|XP_004928248.1|/0/PREDICTED: CLK4-associating serine/arginine rich protein-like [Bombyx mori]	gi|512914866|ref|XM_004928191.1|/9e-69/PREDICTED: Bombyx mori CLK4-associating serine/arginine rich protein-like (LOC101745827), mRNA	sp|Q8CFC7|CLASR_MOUSE/2e-116/CLK4-associating serine/arginine rich protein OS=Mus musculus GN=Clasrp PE=1 SV=3	bmor:101745827/0.0/CLK4-associating serine/arginine rich protein; K13168 splicing factor, arginine/serine-rich 16	SPAC140.02/2e-07/---	PTHR13161:SF4/5.0E-162/--	NA
CL48.Contig10_All	gi|512914867|ref|XP_004928248.1|/0/PREDICTED: CLK4-associating serine/arginine rich protein-like [Bombyx mori]	gi|512914866|ref|XM_004928191.1|/1e-68/PREDICTED: Bombyx mori CLK4-associating serine/arginine rich protein-like (LOC101745827), mRNA	sp|Q5HZB6|CLASR_RAT/6e-104/CLK4-associating serine/arginine rich protein OS=Rattus norvegicus GN=Clasrp PE=2 SV=2	bmor:101745827/0.0/CLK4-associating serine/arginine rich protein; K13168 splicing factor, arginine/serine-rich 16	NA	PF09750/3.8E-34/Alternative splicing regulator	NA
CL48.Contig11_All	gi|512914867|ref|XP_004928248.1|/0/PREDICTED: CLK4-associating serine/arginine rich protein-like [Bombyx mori]	gi|512914866|ref|XM_004928191.1|/1e-68/PREDICTED: Bombyx mori CLK4-associating serine/arginine rich protein-like (LOC101745827), mRNA	sp|Q5HZB6|CLASR_RAT/7e-103/CLK4-associating serine/arginine rich protein OS=Rattus norvegicus GN=Clasrp PE=2 SV=2	bmor:101745827/0.0/CLK4-associating serine/arginine rich protein; K13168 splicing factor, arginine/serine-rich 16	NA	PTHR13161:SF4/7.6E-162/--	NA
CL48.Contig12_All	gi|498986882|ref|XP_004530967.1|/4.39942e-109/PREDICTED: CLK4-associating serine/arginine rich protein-like isoform X2 [Ceratitis capitata]	gi|512914866|ref|XM_004928191.1|/3e-53/PREDICTED: Bombyx mori CLK4-associating serine/arginine rich protein-like (LOC101745827), mRNA	sp|Q5HZB6|CLASR_RAT/3e-55/CLK4-associating serine/arginine rich protein OS=Rattus norvegicus GN=Clasrp PE=2 SV=2	bmor:101745827/5e-92/CLK4-associating serine/arginine rich protein; K13168 splicing factor, arginine/serine-rich 16	NA	PTHR13161/6.8E-50/--	NA
CL48.Contig13_All	gi|512914867|ref|XP_004928248.1|/0/PREDICTED: CLK4-associating serine/arginine rich protein-like [Bombyx mori]	gi|512914866|ref|XM_004928191.1|/1e-68/PREDICTED: Bombyx mori CLK4-associating serine/arginine rich protein-like (LOC101745827), mRNA	sp|Q5HZB6|CLASR_RAT/5e-101/CLK4-associating serine/arginine rich protein OS=Rattus norvegicus GN=Clasrp PE=2 SV=2	bmor:101745827/0.0/CLK4-associating serine/arginine rich protein; K13168 splicing factor, arginine/serine-rich 16	NA	PTHR13161:SF4/5.0E-162/--	NA
CL48.Contig14_All	gi|512914867|ref|XP_004928248.1|/0/PREDICTED: CLK4-associating serine/arginine rich protein-like [Bombyx mori]	gi|512914866|ref|XM_004928191.1|/1e-68/PREDICTED: Bombyx mori CLK4-associating serine/arginine rich protein-like (LOC101745827), mRNA	sp|Q5HZB6|CLASR_RAT/2e-112/CLK4-associating serine/arginine rich protein OS=Rattus norvegicus GN=Clasrp PE=2 SV=2	bmor:101745827/0.0/CLK4-associating serine/arginine rich protein; K13168 splicing factor, arginine/serine-rich 16	NA	PTHR13161/3.2E-159/--	NA
CL48.Contig15_All	gi|512914867|ref|XP_004928248.1|/6.41984e-117/PREDICTED: CLK4-associating serine/arginine rich protein-like [Bombyx mori]	gi|512914866|ref|XM_004928191.1|/4e-53/PREDICTED: Bombyx mori CLK4-associating serine/arginine rich protein-like (LOC101745827), mRNA	sp|Q5HZB6|CLASR_RAT/4e-55/CLK4-associating serine/arginine rich protein OS=Rattus norvegicus GN=Clasrp PE=2 SV=2	bmor:101745827/1e-117/CLK4-associating serine/arginine rich protein; K13168 splicing factor, arginine/serine-rich 16	NA	PTHR13161/1.6E-46/--	NA
CL48.Contig16_All	gi|512914867|ref|XP_004928248.1|/1.49133e-163/PREDICTED: CLK4-associating serine/arginine rich protein-like [Bombyx mori]	gi|512914866|ref|XM_004928191.1|/3e-53/PREDICTED: Bombyx mori CLK4-associating serine/arginine rich protein-like (LOC101745827), mRNA	sp|Q5HZB6|CLASR_RAT/3e-55/CLK4-associating serine/arginine rich protein OS=Rattus norvegicus GN=Clasrp PE=2 SV=2	bmor:101745827/2e-164/CLK4-associating serine/arginine rich protein; K13168 splicing factor, arginine/serine-rich 16	NA	PTHR13161/1.6E-46/--	NA
CL48.Contig17_All	gi|512914867|ref|XP_004928248.1|/0/PREDICTED: CLK4-associating serine/arginine rich protein-like [Bombyx mori]	gi|512914866|ref|XM_004928191.1|/1e-68/PREDICTED: Bombyx mori CLK4-associating serine/arginine rich protein-like (LOC101745827), mRNA	sp|Q5HZB6|CLASR_RAT/4e-101/CLK4-associating serine/arginine rich protein OS=Rattus norvegicus GN=Clasrp PE=2 SV=2	bmor:101745827/0.0/CLK4-associating serine/arginine rich protein; K13168 splicing factor, arginine/serine-rich 16	NA	PTHR13161:SF4/5.0E-162/--	NA
CL48.Contig18_All	gi|512914867|ref|XP_004928248.1|/0/PREDICTED: CLK4-associating serine/arginine rich protein-like [Bombyx mori]	gi|512914866|ref|XM_004928191.1|/1e-68/PREDICTED: Bombyx mori CLK4-associating serine/arginine rich protein-like (LOC101745827), mRNA	sp|Q5HZB6|CLASR_RAT/4e-101/CLK4-associating serine/arginine rich protein OS=Rattus norvegicus GN=Clasrp PE=2 SV=2	bmor:101745827/0.0/CLK4-associating serine/arginine rich protein; K13168 splicing factor, arginine/serine-rich 16	NA	PTHR13161:SF4/5.0E-162/--	NA
CL48.Contig19_All	gi|512914867|ref|XP_004928248.1|/0/PREDICTED: CLK4-associating serine/arginine rich protein-like [Bombyx mori]	gi|512914866|ref|XM_004928191.1|/1e-68/PREDICTED: Bombyx mori CLK4-associating serine/arginine rich protein-like (LOC101745827), mRNA	sp|Q5HZB6|CLASR_RAT/6e-104/CLK4-associating serine/arginine rich protein OS=Rattus norvegicus GN=Clasrp PE=2 SV=2	bmor:101745827/0.0/CLK4-associating serine/arginine rich protein; K13168 splicing factor, arginine/serine-rich 16	NA	PF09750/3.8E-34/Alternative splicing regulator	NA
CL48.Contig20_All	gi|512914867|ref|XP_004928248.1|/5.45073e-150/PREDICTED: CLK4-associating serine/arginine rich protein-like [Bombyx mori]	gi|512914866|ref|XM_004928191.1|/4e-53/PREDICTED: Bombyx mori CLK4-associating serine/arginine rich protein-like (LOC101745827), mRNA	sp|Q5HZB6|CLASR_RAT/4e-55/CLK4-associating serine/arginine rich protein OS=Rattus norvegicus GN=Clasrp PE=2 SV=2	bmor:101745827/8e-151/CLK4-associating serine/arginine rich protein; K13168 splicing factor, arginine/serine-rich 16	NA	NA	NA
CL48.Contig21_All	gi|498986882|ref|XP_004530967.1|/1.31621e-107/PREDICTED: CLK4-associating serine/arginine rich protein-like isoform X2 [Ceratitis capitata]	gi|512914866|ref|XM_004928191.1|/4e-53/PREDICTED: Bombyx mori CLK4-associating serine/arginine rich protein-like (LOC101745827), mRNA	sp|Q5HZB6|CLASR_RAT/4e-55/CLK4-associating serine/arginine rich protein OS=Rattus norvegicus GN=Clasrp PE=2 SV=2	bmor:101745827/1e-91/CLK4-associating serine/arginine rich protein; K13168 splicing factor, arginine/serine-rich 16	NA	PTHR13161:SF4/1.5E-50/--	NA
CL48.Contig22_All	gi|512914867|ref|XP_004928248.1|/0/PREDICTED: CLK4-associating serine/arginine rich protein-like [Bombyx mori]	gi|512914866|ref|XM_004928191.1|/1e-68/PREDICTED: Bombyx mori CLK4-associating serine/arginine rich protein-like (LOC101745827), mRNA	sp|Q5HZB6|CLASR_RAT/6e-103/CLK4-associating serine/arginine rich protein OS=Rattus norvegicus GN=Clasrp PE=2 SV=2	bmor:101745827/0.0/CLK4-associating serine/arginine rich protein; K13168 splicing factor, arginine/serine-rich 16	NA	PTHR13161:SF4/7.6E-162/--	NA
CL48.Contig23_All	gi|512914867|ref|XP_004928248.1|/6.57446e-117/PREDICTED: CLK4-associating serine/arginine rich protein-like [Bombyx mori]	gi|512914866|ref|XM_004928191.1|/4e-53/PREDICTED: Bombyx mori CLK4-associating serine/arginine rich protein-like (LOC101745827), mRNA	sp|Q5HZB6|CLASR_RAT/4e-55/CLK4-associating serine/arginine rich protein OS=Rattus norvegicus GN=Clasrp PE=2 SV=2	bmor:101745827/1e-117/CLK4-associating serine/arginine rich protein; K13168 splicing factor, arginine/serine-rich 16	NA	PTHR13161/1.6E-46/--	NA
CL48.Contig24_All	gi|512914867|ref|XP_004928248.1|/2.16093e-167/PREDICTED: CLK4-associating serine/arginine rich protein-like [Bombyx mori]	gi|512914866|ref|XM_004928191.1|/3e-53/PREDICTED: Bombyx mori CLK4-associating serine/arginine rich protein-like (LOC101745827), mRNA	sp|Q5HZB6|CLASR_RAT/3e-55/CLK4-associating serine/arginine rich protein OS=Rattus norvegicus GN=Clasrp PE=2 SV=2	bmor:101745827/3e-168/CLK4-associating serine/arginine rich protein; K13168 splicing factor, arginine/serine-rich 16	NA	PTHR13161:SF4/1.5E-50/--	NA
CL48.Contig25_All	gi|498986882|ref|XP_004530967.1|/1.10294e-107/PREDICTED: CLK4-associating serine/arginine rich protein-like isoform X2 [Ceratitis capitata]	gi|512914866|ref|XM_004928191.1|/4e-53/PREDICTED: Bombyx mori CLK4-associating serine/arginine rich protein-like (LOC101745827), mRNA	sp|Q5HZB6|CLASR_RAT/4e-55/CLK4-associating serine/arginine rich protein OS=Rattus norvegicus GN=Clasrp PE=2 SV=2	dvi:Dvir_GJ23646/3e-105/GJ23646 gene product from transcript GJ23646-RA; K13168 splicing factor, arginine/serine-rich 16	NA	PTHR13161:SF4/1.5E-50/--	NA
CL48.Contig26_All	gi|512914867|ref|XP_004928248.1|/1.88292e-153/PREDICTED: CLK4-associating serine/arginine rich protein-like [Bombyx mori]	gi|383276383|dbj|AK406406.1|/4e-33/Bombyx mori mRNA, clone: famL29E04	sp|Q5HZB6|CLASR_RAT/9e-52/CLK4-associating serine/arginine rich protein OS=Rattus norvegicus GN=Clasrp PE=2 SV=2	bmor:101745827/3e-154/CLK4-associating serine/arginine rich protein; K13168 splicing factor, arginine/serine-rich 16	NA	NA	NA
CL48.Contig27_All	gi|498986882|ref|XP_004530967.1|/1.04573e-107/PREDICTED: CLK4-associating serine/arginine rich protein-like isoform X2 [Ceratitis capitata]	gi|512914866|ref|XM_004928191.1|/3e-53/PREDICTED: Bombyx mori CLK4-associating serine/arginine rich protein-like (LOC101745827), mRNA	sp|Q5HZB6|CLASR_RAT/3e-55/CLK4-associating serine/arginine rich protein OS=Rattus norvegicus GN=Clasrp PE=2 SV=2	dvi:Dvir_GJ23646/3e-105/GJ23646 gene product from transcript GJ23646-RA; K13168 splicing factor, arginine/serine-rich 16	NA	PTHR13161:SF4/1.5E-50/--	NA
CL48.Contig28_All	gi|512914867|ref|XP_004928248.1|/0/PREDICTED: CLK4-associating serine/arginine rich protein-like [Bombyx mori]	gi|512914866|ref|XM_004928191.1|/9e-69/PREDICTED: Bombyx mori CLK4-associating serine/arginine rich protein-like (LOC101745827), mRNA	sp|Q5HZB6|CLASR_RAT/3e-118/CLK4-associating serine/arginine rich protein OS=Rattus norvegicus GN=Clasrp PE=2 SV=2	bmor:101745827/0.0/CLK4-associating serine/arginine rich protein; K13168 splicing factor, arginine/serine-rich 16	NA	PTHR13161/3.2E-159/--	NA
CL48.Contig29_All	gi|512914867|ref|XP_004928248.1|/1.24812e-170/PREDICTED: CLK4-associating serine/arginine rich protein-like [Bombyx mori]	gi|512914866|ref|XM_004928191.1|/3e-53/PREDICTED: Bombyx mori CLK4-associating serine/arginine rich protein-like (LOC101745827), mRNA	sp|Q5HZB6|CLASR_RAT/2e-57/CLK4-associating serine/arginine rich protein OS=Rattus norvegicus GN=Clasrp PE=2 SV=2	bmor:101745827/2e-171/CLK4-associating serine/arginine rich protein; K13168 splicing factor, arginine/serine-rich 16	NA	PTHR13161/1.6E-46/--	NA
CL49.Contig1_All	gi|512931637|ref|XP_004932352.1|/1.49497e-65/PREDICTED: arf-GAP with SH3 domain, ANK repeat and PH domain-containing protein 2-like [Bombyx mori]	gi|512931636|ref|XM_004932295.1|/1e-52/PREDICTED: Bombyx mori arf-GAP with SH3 domain, ANK repeat and PH domain-containing protein 2-like (LOC101737319), mRNA	sp|O97902|ASAP1_BOVIN/5e-13/Arf-GAP with SH3 domain, ANK repeat and PH domain-containing protein 1 OS=Bos taurus GN=ASAP1 PE=1 SV=1	bmor:101737319/2e-66/arf-GAP with SH3 domain, ANK repeat and PH domain-containing protein 2; K12488 Arf-GAP with SH3 domain, ANK repeat and PH domain-containing protein	NA	PF14604/2.1E-14/Variant SH3 domain	molecular_function:GO:0005488//binding;
CL49.Contig2_All	gi|357631020|gb|EHJ78759.1|/1.1807e-114/hypothetical protein KGM_11848 [Danaus plexippus]	gi|512932001|ref|XM_004932381.1|/2e-55/PREDICTED: Bombyx mori arf-GAP with SH3 domain, ANK repeat and PH domain-containing protein 2-like (LOC101738503), mRNA	sp|O43150|ASAP2_HUMAN/5e-75/Arf-GAP with SH3 domain, ANK repeat and PH domain-containing protein 2 OS=Homo sapiens GN=ASAP2 PE=1 SV=3	pxy:105398270/2e-114/arf-GAP with SH3 domain, ANK repeat and PH domain-containing protein 1; K12488 Arf-GAP with SH3 domain, ANK repeat and PH domain-containing protein	NA	PTHR23180:SF17/1.2E-109/--	NA
CL49.Contig3_All	gi|512931637|ref|XP_004932352.1|/0/PREDICTED: arf-GAP with SH3 domain, ANK repeat and PH domain-containing protein 2-like [Bombyx mori]	gi|512931636|ref|XM_004932295.1|/8e-52/PREDICTED: Bombyx mori arf-GAP with SH3 domain, ANK repeat and PH domain-containing protein 2-like (LOC101737319), mRNA	sp|O43150|ASAP2_HUMAN/2e-83/Arf-GAP with SH3 domain, ANK repeat and PH domain-containing protein 2 OS=Homo sapiens GN=ASAP2 PE=1 SV=3	bmor:101737319/0.0/arf-GAP with SH3 domain, ANK repeat and PH domain-containing protein 2; K12488 Arf-GAP with SH3 domain, ANK repeat and PH domain-containing protein	SPAC26A3.10_2/6e-21/---	SM00105/3.6E-36/Putative GTP-ase activating proteins for the small GTPase, ARF	NA
CL49.Contig4_All	gi|357631020|gb|EHJ78759.1|/0/hypothetical protein KGM_11848 [Danaus plexippus]	gi|512931636|ref|XM_004932295.1|/1e-84/PREDICTED: Bombyx mori arf-GAP with SH3 domain, ANK repeat and PH domain-containing protein 2-like (LOC101737319), mRNA	sp|Q7SIG6|ASAP2_MOUSE/0.0/Arf-GAP with SH3 domain, ANK repeat and PH domain-containing protein 2 OS=Mus musculus GN=Asap2 PE=1 SV=3	bmor:101737319/0.0/arf-GAP with SH3 domain, ANK repeat and PH domain-containing protein 2; K12488 Arf-GAP with SH3 domain, ANK repeat and PH domain-containing protein	SPAC26A3.10_2/8e-21/---	PS50002/15.333/Src homology 3 (SH3) domain profile.	NA
CL50.Contig1_All	NA	NA	NA	NA	NA	NA	NA
CL50.Contig2_All	gi|357628549|gb|EHJ77844.1|/0/putative leukocyte receptor cluster member [Danaus plexippus]	gi|512928098|ref|XM_004931442.1|/4e-72/PREDICTED: Bombyx mori leukocyte receptor cluster member 8 homolog (LOC101740607), mRNA	sp|Q8CBY3|LENG8_MOUSE/2e-82/Leukocyte receptor cluster member 8 homolog OS=Mus musculus GN=Leng8 PE=1 SV=1	fab:101816860/1e-09/WASF2; WAS protein family, member 2; K05748 WAS protein family, member 2	XF0818/5e-06/---	PTHR12436/7.1E-12/--	NA
CL50.Contig3_All	gi|357628549|gb|EHJ77844.1|/0/putative leukocyte receptor cluster member [Danaus plexippus]	gi|512928098|ref|XM_004931442.1|/8e-94/PREDICTED: Bombyx mori leukocyte receptor cluster member 8 homolog (LOC101740607), mRNA	sp|A4QNR8|LENG8_DANRE/4e-93/Leukocyte receptor cluster member 8 homolog OS=Danio rerio GN=leng8 PE=2 SV=1	fab:101816860/1e-09/WASF2; WAS protein family, member 2; K05748 WAS protein family, member 2	XF0818/4e-06/---	PF03399/4.2E-58/SAC3/GANP/Nin1/mts3/eIF-3 p25 family	NA
CL51.Contig1_All	gi|512911849|ref|XP_004927512.1|/0/PREDICTED: exocyst complex component 1-like [Bombyx mori]	gi|512911848|ref|XM_004927455.1|/1e-156/PREDICTED: Bombyx mori exocyst complex component 1-like (LOC101745616), mRNA	sp|Q9VVG4|EXOC1_DROME/2e-88/Exocyst complex component 1 OS=Drosophila melanogaster GN=sec3 PE=1 SV=2	pbi:103052665/4e-27/SRRM2; serine/arginine repetitive matrix 2; K13172 serine/arginine repetitive matrix protein 2	Cgl1939/2e-12/---	PTHR16092/3.1E-41/--	NA
CL51.Contig2_All	gi|512911849|ref|XP_004927512.1|/0/PREDICTED: exocyst complex component 1-like [Bombyx mori]	gi|512911848|ref|XM_004927455.1|/1e-153/PREDICTED: Bombyx mori exocyst complex component 1-like (LOC101745616), mRNA	sp|Q9VVG4|EXOC1_DROME/6e-89/Exocyst complex component 1 OS=Drosophila melanogaster GN=sec3 PE=1 SV=2	amj:102573169/6e-24/SRRM2; serine/arginine repetitive matrix 2; K13172 serine/arginine repetitive matrix protein 2	DR2133/5e-12/---	PF09763/1.0E-8/Exocyst complex component Sec3	NA
CL51.Contig3_All	gi|512911849|ref|XP_004927512.1|/1.85377e-46/PREDICTED: exocyst complex component 1-like [Bombyx mori]	gi|512911848|ref|XM_004927455.1|/5e-88/PREDICTED: Bombyx mori exocyst complex component 1-like (LOC101745616), mRNA	sp|Q9VVG4|EXOC1_DROME/4e-33/Exocyst complex component 1 OS=Drosophila melanogaster GN=sec3 PE=1 SV=2	cfa:100856424/1e-06/OLIG2; oligodendrocyte lineage transcription factor 2; K09085 class B basic helix-loop-helix protein 1/6/7	NA	NA	NA
CL52.Contig1_All	gi|668463233|gb|KFB50651.1|/4.85314e-44/traf2 and nck interacting kinase, tnik [Anopheles sinensis]	gi|512915925|ref|XM_004928450.1|/2e-52/PREDICTED: Bombyx mori mitogen-activated protein kinase kinase kinase kinase 4-like (LOC101735425), transcript variant X5, mRNA	sp|Q23356|MIG15_CAEEL/3e-42/Serine/threonine-protein kinase mig-15 OS=Caenorhabditis elegans GN=mig-15 PE=2 SV=3	cqu:CpipJ_CPIJ011908/8e-45/traf2 and nck interacting kinase, tnik; K04413 misshapen/NIK-related kinase [EC:2.7.11.1]	NA	PTHR24361:SF196/1.5E-38/--	biological_process:GO:0006468//protein phosphorylation;molecular_function:GO:0004674//protein serine/threonine kinase activity;GO:0005524//ATP binding;GO:0005083//small GTPase regulator activity;
CL52.Contig2_All	gi|512915926|ref|XP_004928507.1|/0/PREDICTED: mitogen-activated protein kinase kinase kinase kinase 4-like isoform X5 [Bombyx mori]	gi|512915925|ref|XM_004928450.1|/0.0/PREDICTED: Bombyx mori mitogen-activated protein kinase kinase kinase kinase 4-like (LOC101735425), transcript variant X5, mRNA	sp|Q23356|MIG15_CAEEL/4e-166/Serine/threonine-protein kinase mig-15 OS=Caenorhabditis elegans GN=mig-15 PE=2 SV=3	bmor:101735425/0.0/serine/threonine-protein kinase mig-15; K04413 misshapen/NIK-related kinase [EC:2.7.11.1]	NA	PTHR24361:SF209/1.5E-204/--	NA
CL52.Contig3_All	gi|512915911|ref|XP_004928503.1|/0/PREDICTED: mitogen-activated protein kinase kinase kinase kinase 4-like isoform X1 [Bombyx mori]	gi|512915910|ref|XM_004928446.1|/0.0/PREDICTED: Bombyx mori mitogen-activated protein kinase kinase kinase kinase 4-like (LOC101735425), transcript variant X1, mRNA	sp|Q23356|MIG15_CAEEL/3e-166/Serine/threonine-protein kinase mig-15 OS=Caenorhabditis elegans GN=mig-15 PE=2 SV=3	bmor:101735425/0.0/serine/threonine-protein kinase mig-15; K04413 misshapen/NIK-related kinase [EC:2.7.11.1]	NA	PTHR24361/1.3E-210/--	NA
CL52.Contig4_All	gi|512915918|ref|XP_004928505.1|/0/PREDICTED: mitogen-activated protein kinase kinase kinase kinase 4-like isoform X3 [Bombyx mori]	gi|512915925|ref|XM_004928450.1|/0.0/PREDICTED: Bombyx mori mitogen-activated protein kinase kinase kinase kinase 4-like (LOC101735425), transcript variant X5, mRNA	sp|P83510|TNIK_MOUSE/1e-165/Traf2 and NCK-interacting protein kinase OS=Mus musculus GN=Tnik PE=1 SV=2	bmor:101735425/0.0/serine/threonine-protein kinase mig-15; K04413 misshapen/NIK-related kinase [EC:2.7.11.1]	YAR019c/4e-37/---	PS00107/-/Protein kinases ATP-binding region signature.	NA
CL52.Contig5_All	gi|512915922|ref|XP_004928506.1|/0/PREDICTED: mitogen-activated protein kinase kinase kinase kinase 4-like isoform X4 [Bombyx mori]	gi|512915925|ref|XM_004928450.1|/0.0/PREDICTED: Bombyx mori mitogen-activated protein kinase kinase kinase kinase 4-like (LOC101735425), transcript variant X5, mRNA	sp|P83510|TNIK_MOUSE/8e-166/Traf2 and NCK-interacting protein kinase OS=Mus musculus GN=Tnik PE=1 SV=2	bmor:101735425/0.0/serine/threonine-protein kinase mig-15; K04413 misshapen/NIK-related kinase [EC:2.7.11.1]	YAR019c/3e-37/---	PS00107/-/Protein kinases ATP-binding region signature.	NA
CL52.Contig6_All	gi|512915911|ref|XP_004928503.1|/0/PREDICTED: mitogen-activated protein kinase kinase kinase kinase 4-like isoform X1 [Bombyx mori]	gi|512915925|ref|XM_004928450.1|/0.0/PREDICTED: Bombyx mori mitogen-activated protein kinase kinase kinase kinase 4-like (LOC101735425), transcript variant X5, mRNA	sp|Q23356|MIG15_CAEEL/4e-166/Serine/threonine-protein kinase mig-15 OS=Caenorhabditis elegans GN=mig-15 PE=2 SV=3	bmor:101735425/0.0/serine/threonine-protein kinase mig-15; K04413 misshapen/NIK-related kinase [EC:2.7.11.1]	YAR019c/4e-37/---	PS00107/-/Protein kinases ATP-binding region signature.	NA
CL52.Contig7_All	gi|512915922|ref|XP_004928506.1|/1.15124e-123/PREDICTED: mitogen-activated protein kinase kinase kinase kinase 4-like isoform X4 [Bombyx mori]	gi|512915921|ref|XM_004928449.1|/2e-17/PREDICTED: Bombyx mori mitogen-activated protein kinase kinase kinase kinase 4-like (LOC101735425), transcript variant X4, mRNA	NA	bmor:101735425/2e-124/serine/threonine-protein kinase mig-15; K04413 misshapen/NIK-related kinase [EC:2.7.11.1]	NA	NA	NA
CL52.Contig8_All	gi|512915926|ref|XP_004928507.1|/0/PREDICTED: mitogen-activated protein kinase kinase kinase kinase 4-like isoform X5 [Bombyx mori]	gi|512915925|ref|XM_004928450.1|/0.0/PREDICTED: Bombyx mori mitogen-activated protein kinase kinase kinase kinase 4-like (LOC101735425), transcript variant X5, mRNA	sp|Q23356|MIG15_CAEEL/0.0/Serine/threonine-protein kinase mig-15 OS=Caenorhabditis elegans GN=mig-15 PE=2 SV=3	aga:AgaP_AGAP006340/0.0/AGAP006340-PA; K04413 misshapen/NIK-related kinase [EC:2.7.11.1]	YAR019c/3e-37/---	PS00107/-/Protein kinases ATP-binding region signature.	NA
CL52.Contig9_All	gi|512915926|ref|XP_004928507.1|/0/PREDICTED: mitogen-activated protein kinase kinase kinase kinase 4-like isoform X5 [Bombyx mori]	gi|512915925|ref|XM_004928450.1|/0.0/PREDICTED: Bombyx mori mitogen-activated protein kinase kinase kinase kinase 4-like (LOC101735425), transcript variant X5, mRNA	sp|Q23356|MIG15_CAEEL/0.0/Serine/threonine-protein kinase mig-15 OS=Caenorhabditis elegans GN=mig-15 PE=2 SV=3	nvi:100114663/0.0/msn; serine/threonine-protein kinase mig-15; K04413 misshapen/NIK-related kinase [EC:2.7.11.1]	YAR019c/3e-37/---	PS00107/-/Protein kinases ATP-binding region signature.	NA
CL53.Contig1_All	gi|112984002|ref|NP_001037414.1|/0/asparagine synthetase [Bombyx mori] &gt;gi|85062656|gb|ABC69171.1| asparagine synthetase [Bombyx mori]	gi|346705073|dbj|AK383650.1|/6e-11/Bombyx mori mRNA, clone: MFB-15K11	sp|Q5ZJU3|ASNS_CHICK/3e-154/Asparagine synthetase [glutamine-hydrolyzing] OS=Gallus gallus GN=ASNS PE=2 SV=3	bmor:692995/0.0/asparagine synthetase (EC:6.3.5.4); K01953 asparagine synthase (glutamine-hydrolysing) [EC:6.3.5.4]	L00396/4e-82/---	PTHR11772:SF5/7.2E-240/--	biological_process:GO:0070981//L-asparagine biosynthetic process;molecular_function:GO:0005524//ATP binding;GO:0004066//asparagine synthase (glutamine-hydrolyzing) activity;
CL53.Contig2_All	gi|112984002|ref|NP_001037414.1|/0/asparagine synthetase [Bombyx mori] &gt;gi|85062656|gb|ABC69171.1| asparagine synthetase [Bombyx mori]	gi|346705073|dbj|AK383650.1|/6e-11/Bombyx mori mRNA, clone: MFB-15K11	sp|Q5ZJU3|ASNS_CHICK/3e-154/Asparagine synthetase [glutamine-hydrolyzing] OS=Gallus gallus GN=ASNS PE=2 SV=3	bmor:692995/0.0/asparagine synthetase (EC:6.3.5.4); K01953 asparagine synthase (glutamine-hydrolysing) [EC:6.3.5.4]	L00396/4e-82/---	PTHR11772/7.2E-240/--	biological_process:GO:0070981//L-asparagine biosynthetic process;molecular_function:GO:0005524//ATP binding;GO:0004066//asparagine synthase (glutamine-hydrolyzing) activity;
CL53.Contig3_All	gi|112984002|ref|NP_001037414.1|/0/asparagine synthetase [Bombyx mori] &gt;gi|85062656|gb|ABC69171.1| asparagine synthetase [Bombyx mori]	gi|346705073|dbj|AK383650.1|/7e-11/Bombyx mori mRNA, clone: MFB-15K11	sp|Q5ZJU3|ASNS_CHICK/4e-154/Asparagine synthetase [glutamine-hydrolyzing] OS=Gallus gallus GN=ASNS PE=2 SV=3	bmor:692995/0.0/asparagine synthetase (EC:6.3.5.4); K01953 asparagine synthase (glutamine-hydrolysing) [EC:6.3.5.4]	L00396/5e-82/---	PTHR11772/7.2E-240/--	biological_process:GO:0070981//L-asparagine biosynthetic process;molecular_function:GO:0005524//ATP binding;GO:0004066//asparagine synthase (glutamine-hydrolyzing) activity;
CL54.Contig1_All	gi|512934701|ref|XP_004933096.1|/4.31758e-109/PREDICTED: nicotinamide mononucleotide adenylyltransferase 1-like [Bombyx mori]	NA	sp|Q9EPA7|NMNA1_MOUSE/1e-59/Nicotinamide mononucleotide adenylyltransferase 1 OS=Mus musculus GN=Nmnat1 PE=1 SV=2	bmor:101746962/7e-110/nicotinamide/nicotinic acid mononucleotide adenylyltransferase 3; K06210 nicotinamide mononucleotide adenylyltransferase [EC:2.7.7.1 2.7.7.18]	YGR010w_2/1e-46/---	PTHR12039:SF0/3.6E-110/--	biological_process:GO:0009058//biosynthetic process;molecular_function:GO:0016740//transferase activity;
CL54.Contig2_All	gi|512934701|ref|XP_004933096.1|/2.26106e-109/PREDICTED: nicotinamide mononucleotide adenylyltransferase 1-like [Bombyx mori]	NA	sp|Q9EPA7|NMNA1_MOUSE/1e-59/Nicotinamide mononucleotide adenylyltransferase 1 OS=Mus musculus GN=Nmnat1 PE=1 SV=2	bmor:101746962/4e-110/nicotinamide/nicotinic acid mononucleotide adenylyltransferase 3; K06210 nicotinamide mononucleotide adenylyltransferase [EC:2.7.7.1 2.7.7.18]	YGR010w_2/9e-47/---	PTHR12039/4.6E-110/--	biological_process:GO:0009058//biosynthetic process;molecular_function:GO:0016740//transferase activity;
CL54.Contig3_All	gi|512934701|ref|XP_004933096.1|/1.84503e-109/PREDICTED: nicotinamide mononucleotide adenylyltransferase 1-like [Bombyx mori]	NA	sp|Q9EPA7|NMNA1_MOUSE/4e-59/Nicotinamide mononucleotide adenylyltransferase 1 OS=Mus musculus GN=Nmnat1 PE=1 SV=2	bmor:101746962/3e-110/nicotinamide/nicotinic acid mononucleotide adenylyltransferase 3; K06210 nicotinamide mononucleotide adenylyltransferase [EC:2.7.7.1 2.7.7.18]	YGR010w_2/6e-47/---	PTHR12039:SF0/8.7E-110/--	biological_process:GO:0009058//biosynthetic process;molecular_function:GO:0016740//transferase activity;
CL54.Contig4_All	gi|512934701|ref|XP_004933096.1|/2.19456e-109/PREDICTED: nicotinamide mononucleotide adenylyltransferase 1-like [Bombyx mori]	NA	sp|Q9EPA7|NMNA1_MOUSE/1e-59/Nicotinamide mononucleotide adenylyltransferase 1 OS=Mus musculus GN=Nmnat1 PE=1 SV=2	bmor:101746962/4e-110/nicotinamide/nicotinic acid mononucleotide adenylyltransferase 3; K06210 nicotinamide mononucleotide adenylyltransferase [EC:2.7.7.1 2.7.7.18]	YGR010w_2/9e-47/---	PTHR12039/4.6E-110/--	biological_process:GO:0009058//biosynthetic process;molecular_function:GO:0016740//transferase activity;
CL55.Contig1_All	gi|357620854|gb|EHJ72891.1|/0/hypothetical protein KGM_07854 [Danaus plexippus]	gi|512931303|ref|XM_004932212.1|/0.0/PREDICTED: Bombyx mori mucin-6-like (LOC101744049), mRNA	sp|Q6ZRS2|SRCAP_HUMAN/8e-32/Helicase SRCAP OS=Homo sapiens GN=SRCAP PE=1 SV=3	asn:102388355/5e-31/mucin-2-like; K10955 intestinal mucin-2	Rv3876/7e-11/---	NA	NA
CL55.Contig2_All	gi|357620854|gb|EHJ72891.1|/0/hypothetical protein KGM_07854 [Danaus plexippus]	gi|512931303|ref|XM_004932212.1|/0.0/PREDICTED: Bombyx mori mucin-6-like (LOC101744049), mRNA	sp|Q6ZRS2|SRCAP_HUMAN/6e-31/Helicase SRCAP OS=Homo sapiens GN=SRCAP PE=1 SV=3	asn:102388355/8e-39/mucin-2-like; K10955 intestinal mucin-2	Rv3876/7e-11/---	NA	NA
CL55.Contig3_All	gi|357620854|gb|EHJ72891.1|/0/hypothetical protein KGM_07854 [Danaus plexippus]	gi|512931303|ref|XM_004932212.1|/0.0/PREDICTED: Bombyx mori mucin-6-like (LOC101744049), mRNA	sp|Q6ZRS2|SRCAP_HUMAN/6e-31/Helicase SRCAP OS=Homo sapiens GN=SRCAP PE=1 SV=3	asn:102388355/2e-31/mucin-2-like; K10955 intestinal mucin-2	Rv3876/7e-11/---	NA	NA
CL55.Contig4_All	gi|357620854|gb|EHJ72891.1|/6.4547e-178/hypothetical protein KGM_07854 [Danaus plexippus]	gi|512930647|ref|XM_004932054.1|/1e-100/PREDICTED: Bombyx mori stress response protein NST1-like (LOC101746679), mRNA	sp|Q8WXX7|AUTS2_HUMAN/2e-11/Autism susceptibility gene 2 protein OS=Homo sapiens GN=AUTS2 PE=1 SV=1	phi:102111184/2e-11/HCFC1; host cell factor C1 (VP16-accessory protein); K14966 host cell factor	Cgl1939/2e-06/---	NA	NA
CL55.Contig5_All	gi|357620854|gb|EHJ72891.1|/0/hypothetical protein KGM_07854 [Danaus plexippus]	gi|512931303|ref|XM_004932212.1|/0.0/PREDICTED: Bombyx mori mucin-6-like (LOC101744049), mRNA	sp|Q6ZRS2|SRCAP_HUMAN/8e-32/Helicase SRCAP OS=Homo sapiens GN=SRCAP PE=1 SV=3	asn:102388355/6e-31/mucin-2-like; K10955 intestinal mucin-2	Rv3876/8e-11/---	NA	NA
CL55.Contig6_All	gi|357620854|gb|EHJ72891.1|/0/hypothetical protein KGM_07854 [Danaus plexippus]	gi|512931303|ref|XM_004932212.1|/0.0/PREDICTED: Bombyx mori mucin-6-like (LOC101744049), mRNA	sp|Q6ZRS2|SRCAP_HUMAN/2e-31/Helicase SRCAP OS=Homo sapiens GN=SRCAP PE=1 SV=3	asn:102388355/7e-31/mucin-2-like; K10955 intestinal mucin-2	Rv3876/7e-11/---	NA	NA
CL55.Contig7_All	gi|357620854|gb|EHJ72891.1|/0/hypothetical protein KGM_07854 [Danaus plexippus]	gi|512930647|ref|XM_004932054.1|/1e-100/PREDICTED: Bombyx mori stress response protein NST1-like (LOC101746679), mRNA	sp|Q6ZRS2|SRCAP_HUMAN/7e-32/Helicase SRCAP OS=Homo sapiens GN=SRCAP PE=1 SV=3	asn:102388355/2e-44/mucin-2-like; K10955 intestinal mucin-2	Rv3876/7e-11/---	NA	NA
CL55.Contig8_All	gi|357620854|gb|EHJ72891.1|/0/hypothetical protein KGM_07854 [Danaus plexippus]	gi|512931303|ref|XM_004932212.1|/0.0/PREDICTED: Bombyx mori mucin-6-like (LOC101744049), mRNA	sp|Q6ZRS2|SRCAP_HUMAN/8e-32/Helicase SRCAP OS=Homo sapiens GN=SRCAP PE=1 SV=3	asn:102388355/5e-42/mucin-2-like; K10955 intestinal mucin-2	Rv3876/8e-11/---	NA	NA
CL55.Contig9_All	gi|357620854|gb|EHJ72891.1|/0/hypothetical protein KGM_07854 [Danaus plexippus]	gi|512931303|ref|XM_004932212.1|/0.0/PREDICTED: Bombyx mori mucin-6-like (LOC101744049), mRNA	sp|Q6ZRS2|SRCAP_HUMAN/8e-32/Helicase SRCAP OS=Homo sapiens GN=SRCAP PE=1 SV=3	asn:102388355/4e-39/mucin-2-like; K10955 intestinal mucin-2	Rv3876/7e-11/---	NA	NA
CL55.Contig10_All	gi|357620854|gb|EHJ72891.1|/0/hypothetical protein KGM_07854 [Danaus plexippus]	gi|512930647|ref|XM_004932054.1|/1e-100/PREDICTED: Bombyx mori stress response protein NST1-like (LOC101746679), mRNA	sp|Q8WXX7|AUTS2_HUMAN/2e-32/Autism susceptibility gene 2 protein OS=Homo sapiens GN=AUTS2 PE=1 SV=1	asn:102388355/8e-32/mucin-2-like; K10955 intestinal mucin-2	Rv3876/7e-11/---	NA	NA
CL55.Contig11_All	gi|357620854|gb|EHJ72891.1|/0/hypothetical protein KGM_07854 [Danaus plexippus]	gi|512931303|ref|XM_004932212.1|/0.0/PREDICTED: Bombyx mori mucin-6-like (LOC101744049), mRNA	sp|Q6ZRS2|SRCAP_HUMAN/1e-31/Helicase SRCAP OS=Homo sapiens GN=SRCAP PE=1 SV=3	mdo:100029791/5e-31/SRCAP; Snf2-related CREBBP activator protein; K11661 helicase SRCAP [EC:3.6.4.-]	Rv3876/7e-11/---	NA	NA
CL55.Contig12_All	gi|357620854|gb|EHJ72891.1|/0/hypothetical protein KGM_07854 [Danaus plexippus]	gi|512931303|ref|XM_004932212.1|/0.0/PREDICTED: Bombyx mori mucin-6-like (LOC101744049), mRNA	sp|Q6ZRS2|SRCAP_HUMAN/8e-32/Helicase SRCAP OS=Homo sapiens GN=SRCAP PE=1 SV=3	asn:102388355/5e-31/mucin-2-like; K10955 intestinal mucin-2	Rv3876/7e-11/---	NA	NA
CL55.Contig13_All	gi|357620854|gb|EHJ72891.1|/0/hypothetical protein KGM_07854 [Danaus plexippus]	gi|512931303|ref|XM_004932212.1|/0.0/PREDICTED: Bombyx mori mucin-6-like (LOC101744049), mRNA	sp|Q6ZRS2|SRCAP_HUMAN/8e-32/Helicase SRCAP OS=Homo sapiens GN=SRCAP PE=1 SV=3	asn:102388355/1e-39/mucin-2-like; K10955 intestinal mucin-2	Rv3876/7e-11/---	NA	NA
CL55.Contig14_All	gi|357620854|gb|EHJ72891.1|/0/hypothetical protein KGM_07854 [Danaus plexippus]	gi|512930647|ref|XM_004932054.1|/1e-100/PREDICTED: Bombyx mori stress response protein NST1-like (LOC101746679), mRNA	sp|Q6ZRS2|SRCAP_HUMAN/7e-32/Helicase SRCAP OS=Homo sapiens GN=SRCAP PE=1 SV=3	asn:102388355/3e-31/mucin-2-like; K10955 intestinal mucin-2	Rv3876/7e-11/---	NA	NA
CL55.Contig15_All	gi|357620854|gb|EHJ72891.1|/0/hypothetical protein KGM_07854 [Danaus plexippus]	gi|512931303|ref|XM_004932212.1|/0.0/PREDICTED: Bombyx mori mucin-6-like (LOC101744049), mRNA	sp|Q6ZRS2|SRCAP_HUMAN/6e-31/Helicase SRCAP OS=Homo sapiens GN=SRCAP PE=1 SV=3	asn:102388355/2e-31/mucin-2-like; K10955 intestinal mucin-2	Rv3876/7e-11/---	NA	NA
CL55.Contig16_All	gi|357620854|gb|EHJ72891.1|/0/hypothetical protein KGM_07854 [Danaus plexippus]	gi|512931303|ref|XM_004932212.1|/0.0/PREDICTED: Bombyx mori mucin-6-like (LOC101744049), mRNA	sp|Q6ZRS2|SRCAP_HUMAN/6e-31/Helicase SRCAP OS=Homo sapiens GN=SRCAP PE=1 SV=3	asn:102388355/8e-39/mucin-2-like; K10955 intestinal mucin-2	Rv3876/7e-11/---	NA	NA
CL55.Contig17_All	gi|357620854|gb|EHJ72891.1|/0/hypothetical protein KGM_07854 [Danaus plexippus]	gi|512931303|ref|XM_004932212.1|/0.0/PREDICTED: Bombyx mori mucin-6-like (LOC101744049), mRNA	sp|Q8WXX7|AUTS2_HUMAN/2e-32/Autism susceptibility gene 2 protein OS=Homo sapiens GN=AUTS2 PE=1 SV=1	asn:102388355/1e-31/mucin-2-like; K10955 intestinal mucin-2	Rv3876/7e-11/---	NA	NA
CL55.Contig18_All	gi|357620854|gb|EHJ72891.1|/0/hypothetical protein KGM_07854 [Danaus plexippus]	gi|512930647|ref|XM_004932054.1|/1e-100/PREDICTED: Bombyx mori stress response protein NST1-like (LOC101746679), mRNA	sp|Q6ZRS2|SRCAP_HUMAN/7e-32/Helicase SRCAP OS=Homo sapiens GN=SRCAP PE=1 SV=3	asn:102388355/1e-31/mucin-2-like; K10955 intestinal mucin-2	Rv3876/6e-11/---	NA	NA
CL55.Contig19_All	gi|357620854|gb|EHJ72891.1|/0/hypothetical protein KGM_07854 [Danaus plexippus]	gi|512931303|ref|XM_004932212.1|/0.0/PREDICTED: Bombyx mori mucin-6-like (LOC101744049), mRNA	sp|Q6ZRS2|SRCAP_HUMAN/8e-32/Helicase SRCAP OS=Homo sapiens GN=SRCAP PE=1 SV=3	asn:102388355/1e-31/mucin-2-like; K10955 intestinal mucin-2	Rv3876/7e-11/---	NA	NA
CL55.Contig20_All	gi|357620854|gb|EHJ72891.1|/0/hypothetical protein KGM_07854 [Danaus plexippus]	gi|512930647|ref|XM_004932054.1|/1e-100/PREDICTED: Bombyx mori stress response protein NST1-like (LOC101746679), mRNA	sp|Q6ZRS2|SRCAP_HUMAN/7e-32/Helicase SRCAP OS=Homo sapiens GN=SRCAP PE=1 SV=3	asn:102388355/6e-32/mucin-2-like; K10955 intestinal mucin-2	Rv3876/6e-11/---	NA	NA
CL56.Contig1_All	NA	gi|197333698|ref|NG_008437.1|/3e-06/Homo sapiens synapsin I (SYN1), RefSeqGene on chromosome X	NA	NA	NA	NA	NA
CL56.Contig2_All	NA	NA	NA	NA	NA	NA	NA
CL56.Contig3_All	NA	NA	NA	NA	NA	NA	NA
CL56.Contig4_All	NA	gi|381289566|gb|JQ236852.1|/6e-42/Spodoptera exigua glutathione S-transferase S protein (GSTS1) gene, complete cds	NA	NA	NA	NA	NA
CL56.Contig5_All	NA	gi|110293259|gb|DQ649209.1|/1e-11/Plutella xylostella microsatellite pxy103 sequence	NA	NA	NA	NA	NA
CL56.Contig6_All	NA	gi|381289566|gb|JQ236852.1|/4e-23/Spodoptera exigua glutathione S-transferase S protein (GSTS1) gene, complete cds	NA	NA	NA	NA	NA
CL57.Contig1_All	gi|357624672|gb|EHJ75362.1|/4.63551e-107/hypothetical protein KGM_04161 [Danaus plexippus]	gi|512908881|ref|XM_004926730.1|/2e-08/PREDICTED: Bombyx mori polypeptide N-acetylgalactosaminyltransferase 1-like (LOC101736888), mRNA	sp|Q6WV20|GALT1_DROME/4e-45/Polypeptide N-acetylgalactosaminyltransferase 1 OS=Drosophila melanogaster GN=GalNAc-T1 PE=2 SV=2	pxy:105384270/5e-89/polypeptide N-acetylgalactosaminyltransferase 1-like; K00710 polypeptide N-acetylgalactosaminyltransferase [EC:2.4.1.41]	NA	PTHR11675:SF27/1.8E-80/--	NA
CL57.Contig2_All	gi|357624672|gb|EHJ75362.1|/1.57305e-63/hypothetical protein KGM_04161 [Danaus plexippus]	NA	sp|Q6WV20|GALT1_DROME/7e-28/Polypeptide N-acetylgalactosaminyltransferase 1 OS=Drosophila melanogaster GN=GalNAc-T1 PE=2 SV=2	pxy:105384270/2e-62/polypeptide N-acetylgalactosaminyltransferase 1-like; K00710 polypeptide N-acetylgalactosaminyltransferase [EC:2.4.1.41]	NA	PF00535/6.7E-20/Glycosyl transferase family 2	NA
CL57.Contig3_All	gi|512908882|ref|XP_004926787.1|/1.73932e-125/PREDICTED: polypeptide N-acetylgalactosaminyltransferase 1-like [Bombyx mori]	gi|512908881|ref|XM_004926730.1|/2e-08/PREDICTED: Bombyx mori polypeptide N-acetylgalactosaminyltransferase 1-like (LOC101736888), mRNA	sp|Q6WV20|GALT1_DROME/2e-63/Polypeptide N-acetylgalactosaminyltransferase 1 OS=Drosophila melanogaster GN=GalNAc-T1 PE=2 SV=2	pxy:105384270/2e-113/polypeptide N-acetylgalactosaminyltransferase 1-like; K00710 polypeptide N-acetylgalactosaminyltransferase [EC:2.4.1.41]	NA	PF00535/9.2E-22/Glycosyl transferase family 2	NA
CL57.Contig4_All	gi|512908882|ref|XP_004926787.1|/0/PREDICTED: polypeptide N-acetylgalactosaminyltransferase 1-like [Bombyx mori]	gi|512908881|ref|XM_004926730.1|/1e-64/PREDICTED: Bombyx mori polypeptide N-acetylgalactosaminyltransferase 1-like (LOC101736888), mRNA	sp|Q6WV20|GALT1_DROME/4e-145/Polypeptide N-acetylgalactosaminyltransferase 1 OS=Drosophila melanogaster GN=GalNAc-T1 PE=2 SV=2	pxy:105384270/0.0/polypeptide N-acetylgalactosaminyltransferase 1-like; K00710 polypeptide N-acetylgalactosaminyltransferase [EC:2.4.1.41]	DR2133/2e-06/---	PTHR11675:SF27/9.6E-187/--	NA
CL58.Contig1_All	NA	NA	NA	NA	NA	PF08284/2.7E-9/Retroviral aspartyl protease	NA
CL58.Contig2_All	gi|719749139|ref|XP_010212325.1|/1.00972e-15/PREDICTED: uncharacterized protein LOC104567219, partial [Tinamus guttatus]	NA	NA	NA	NA	PTHR10178:SF251/3.2E-14/--	NA
CL58.Contig3_All	gi|719769482|ref|XP_010218741.1|/1.63471e-72/PREDICTED: LOW QUALITY PROTEIN: KRAB-A domain-containing protein 2, partial [Tinamus guttatus]	NA	sp|P20825|POL2_DROME/1e-22/Retrovirus-related Pol polyprotein from transposon 297 OS=Drosophila melanogaster GN=pol PE=4 SV=1	dre:558045/1e-33/parp4, si:dkey-174k18.1; poly (ADP-ribose) polymerase family, member 4; K10798 poly [ADP-ribose] polymerase [EC:2.4.2.30]	YIL082w-a_2/4e-29/---	PF08284/9.9E-24/Retroviral aspartyl protease	molecular_function:GO:0005488//binding;
CL58.Contig4_All	gi|719769482|ref|XP_010218741.1|/1.59396e-14/PREDICTED: LOW QUALITY PROTEIN: KRAB-A domain-containing protein 2, partial [Tinamus guttatus]	NA	NA	api:100571954/3e-06/uncharacterized LOC100571954; K14763 H/ACA ribonucleoprotein complex non-core subunit NAF1	NA	PTHR10178/9.0E-17/--	NA
CL58.Contig5_All	gi|719749139|ref|XP_010212325.1|/8.82043e-06/PREDICTED: uncharacterized protein LOC104567219, partial [Tinamus guttatus]	NA	NA	NA	NA	PF08284/1.0E-23/Retroviral aspartyl protease	NA
CL58.Contig6_All	gi|719749139|ref|XP_010212325.1|/3.91661e-06/PREDICTED: uncharacterized protein LOC104567219, partial [Tinamus guttatus]	NA	NA	NA	NA	PF08284/6.1E-24/Retroviral aspartyl protease	NA
CL59.Contig1_All	gi|357625331|gb|EHJ75811.1|/1.9278e-138/putative RING finger protein [Danaus plexippus]	gi|512885216|ref|XM_004921501.1|/3e-17/PREDICTED: Bombyx mori E3 ubiquitin-protein ligase RNF34-like (LOC101745986), mRNA	sp|Q6ZQM0|RFFL_MOUSE/1e-26/E3 ubiquitin-protein ligase rififylin OS=Mus musculus GN=Rffl PE=1 SV=1	mcc:718665/2e-26/DNA repair protein RAD51 homolog 4-like; K10871 RAD51-like protein 3	NA	PTHR14879/2.0E-81/--	NA
CL59.Contig2_All	gi|512885217|ref|XP_004921558.1|/4.33513e-131/PREDICTED: E3 ubiquitin-protein ligase RNF34-like [Bombyx mori]	gi|512885216|ref|XM_004921501.1|/3e-17/PREDICTED: Bombyx mori E3 ubiquitin-protein ligase RNF34-like (LOC101745986), mRNA	sp|Q6ZQM0|RFFL_MOUSE/3e-27/E3 ubiquitin-protein ligase rififylin OS=Mus musculus GN=Rffl PE=1 SV=1	mcc:718665/2e-26/DNA repair protein RAD51 homolog 4-like; K10871 RAD51-like protein 3	Cgl1939/9e-06/---	PTHR14879:SF5/2.2E-81/--	NA
CL59.Contig3_All	gi|357625331|gb|EHJ75811.1|/2.42039e-141/putative RING finger protein [Danaus plexippus]	gi|512885216|ref|XM_004921501.1|/3e-17/PREDICTED: Bombyx mori E3 ubiquitin-protein ligase RNF34-like (LOC101745986), mRNA	sp|Q8CIN9|RFFL_RAT/2e-26/E3 ubiquitin-protein ligase rififylin OS=Rattus norvegicus GN=Rffl PE=1 SV=1	mcc:718665/7e-27/DNA repair protein RAD51 homolog 4-like; K10871 RAD51-like protein 3	NA	SM00184/19.0/Ring finger	NA
CL59.Contig4_All	gi|357625331|gb|EHJ75811.1|/1.04234e-35/putative RING finger protein [Danaus plexippus]	NA	sp|Q6AYH3|RNF34_RAT/4e-08/E3 ubiquitin-protein ligase RNF34 OS=Rattus norvegicus GN=Rnf34 PE=1 SV=1	NA	NA	NA	NA
CL60.Contig1_All	gi|389609917|dbj|BAM18570.1|/2.37132e-93/UDP-glucose pyrophosphatase [Papilio xuthus]	gi|512897185|ref|XM_004924035.1|/2e-09/PREDICTED: Bombyx mori uridine diphosphate glucose pyrophosphatase-like (LOC101741144), mRNA	sp|O95848|NUD14_HUMAN/2e-35/Uridine diphosphate glucose pyrophosphatase OS=Homo sapiens GN=NUDT14 PE=1 SV=2	bmor:101741144/6e-86/uridine diphosphate glucose pyrophosphatase-like; K08077 UDP-sugar diphosphatase [EC:3.6.1.45]	HP0507/2e-30/---	PS51462/9.419/Nudix hydrolase domain profile.	NA
CL60.Contig2_All	NA	gi|291201248|emb|FP340423.1|/2e-43/02A22_HaBAC_fin, Helicoverpa armigera BAC, pupae DNA	NA	NA	NA	NA	NA
CL60.Contig3_All	gi|389609917|dbj|BAM18570.1|/4.53585e-93/UDP-glucose pyrophosphatase [Papilio xuthus]	gi|186469900|gb|EU622827.1|/8e-26/Spodoptera exigua chitin synthase B (CHSB) gene, complete cds	sp|O95848|NUD14_HUMAN/3e-35/Uridine diphosphate glucose pyrophosphatase OS=Homo sapiens GN=NUDT14 PE=1 SV=2	bmor:101741144/1e-85/uridine diphosphate glucose pyrophosphatase-like; K08077 UDP-sugar diphosphatase [EC:3.6.1.45]	HP0507/3e-30/---	PF00293/1.4E-17/NUDIX domain	NA
CL60.Contig4_All	gi|389609917|dbj|BAM18570.1|/3.91352e-93/UDP-glucose pyrophosphatase [Papilio xuthus]	gi|512897185|ref|XM_004924035.1|/8e-07/PREDICTED: Bombyx mori uridine diphosphate glucose pyrophosphatase-like (LOC101741144), mRNA	sp|O95848|NUD14_HUMAN/3e-35/Uridine diphosphate glucose pyrophosphatase OS=Homo sapiens GN=NUDT14 PE=1 SV=2	bmor:101741144/1e-85/uridine diphosphate glucose pyrophosphatase-like; K08077 UDP-sugar diphosphatase [EC:3.6.1.45]	HP0507/3e-30/---	PS51462/9.419/Nudix hydrolase domain profile.	NA
CL60.Contig5_All	NA	NA	NA	NA	NA	NA	NA
CL61.Contig1_All	gi|383858038|ref|XP_003704510.1|/9.44124e-77/PREDICTED: AP-2 complex subunit sigma-like [Megachile rotundata]	gi|548336411|ref|XM_005720884.1|/3e-58/PREDICTED: Pundamilia nyererei AP-2 complex subunit sigma-like (LOC102215775), mRNA	sp|P62744|AP2S1_RAT/8e-76/AP-2 complex subunit sigma OS=Rattus norvegicus GN=Ap2s1 PE=1 SV=1	pxy:105384218/3e-77/AP-2 complex subunit sigma; K11827 AP-2 complex subunit sigma-1	SPBC685.04c/1e-41/---	PTHR11753/5.0E-100/--	NA
CL61.Contig2_All	gi|383858038|ref|XP_003704510.1|/9.82518e-77/PREDICTED: AP-2 complex subunit sigma-like [Megachile rotundata]	gi|548336411|ref|XM_005720884.1|/3e-58/PREDICTED: Pundamilia nyererei AP-2 complex subunit sigma-like (LOC102215775), mRNA	sp|P62744|AP2S1_RAT/8e-76/AP-2 complex subunit sigma OS=Rattus norvegicus GN=Ap2s1 PE=1 SV=1	pxy:105384218/3e-77/AP-2 complex subunit sigma; K11827 AP-2 complex subunit sigma-1	SPBC685.04c/1e-41/---	PTHR11753/5.0E-100/--	NA
CL62.Contig1_All	gi|224028157|emb|CAX48991.1|/1.06282e-11/water and ammonia transporting aquaporin [Lumbricus rubellus]	NA	sp|P29972|AQP1_HUMAN/1e-10/Aquaporin-1 OS=Homo sapiens GN=AQP1 PE=1 SV=3	mze:101477702/1e-10/aquaporin-1-like; K09864 aquaporin-1	SPAC977.17_2/4e-08/---	PF00230/4.0E-29/Major intrinsic protein	NA
CL62.Contig2_All	gi|344270434|ref|XP_003407049.1|/2.53278e-41/PREDICTED: aquaporin-1-like [Loxodonta africana]	NA	sp|P47865|AQP1_BOVIN/4e-42/Aquaporin-1 OS=Bos taurus GN=AQP1 PE=1 SV=3	phd:102340649/3e-41/AQP1; aquaporin 1; K09864 aquaporin-1	SMa0627/2e-27/---	PS00221/-/MIP family signature.	NA
CL62.Contig3_All	gi|642100213|emb|CDQ77021.1|/1.44462e-28/unnamed protein product [Oncorhynchus mykiss]	NA	sp|Q6PQZ1|AQP1_PIG/6e-27/Aquaporin-1 OS=Sus scrofa GN=AQP1 PE=2 SV=3	ssc:407773/6e-26/AQP1; aquaporin 1 (Colton blood group); K09864 aquaporin-1	AGc841/8e-18/---	PTHR19139/1.3E-155/--	NA
CL62.Contig4_All	gi|224028157|emb|CAX48991.1|/7.39049e-45/water and ammonia transporting aquaporin [Lumbricus rubellus]	NA	sp|P47865|AQP1_BOVIN/1e-43/Aquaporin-1 OS=Bos taurus GN=AQP1 PE=1 SV=3	ngi:103729452/7e-43/Aqp1; aquaporin 1 (Colton blood group); K09864 aquaporin-1	BMEI0070/7e-28/---	PS00221/-/MIP family signature.	NA
CL62.Contig5_All	NA	NA	NA	NA	NA	PTHR19139:SF90/2.3E-58/--	NA
CL62.Contig6_All	gi|344249088|gb|EGW05192.1|/1.06288e-11/Aquaporin-1 [Cricetulus griseus] &gt;gi|537136760|gb|ERE66716.1| aquaporin-1-like protein [Cricetulus griseus]	NA	sp|Q02013|AQP1_MOUSE/6e-13/Aquaporin-1 OS=Mus musculus GN=Aqp1 PE=1 SV=3	aec:105144325/2e-12/aquaporin AQPAn.G; K09884 aquaporin rerated protein, invertebrate	YLL053c/4e-10/---	PR00783/3.0E-22/Major intrinsic protein family signature	NA
CL63.Contig1_All	NA	gi|291201234|emb|FP340409.1|/2e-36/49G12_SfBAC_fin, Spodoptera frugiperda BAC, egg DNA	NA	NA	NA	NA	NA
CL63.Contig2_All	NA	gi|55846624|gb|AY672777.1|/3e-07/Spodoptera exempta microsatellite sequence	NA	NA	NA	NA	NA
CL64.Contig1_All	gi|512929239|ref|XP_004931773.1|/0/PREDICTED: golgin subfamily A member 4-like isoform X4 [Bombyx mori]	gi|512929238|ref|XM_004931716.1|/2e-33/PREDICTED: Bombyx mori golgin subfamily A member 4-like (LOC101736729), transcript variant X4, mRNA	NA	cge:100772538/1e-06/Hmmr; hyaluronan-mediated motility receptor (RHAMM); K06267 hyaluronan-mediated motility receptor	NA	PS50913/10.716/GRIP domain profile.	NA
CL64.Contig2_All	gi|512929239|ref|XP_004931773.1|/0/PREDICTED: golgin subfamily A member 4-like isoform X4 [Bombyx mori]	gi|512929238|ref|XM_004931716.1|/3e-86/PREDICTED: Bombyx mori golgin subfamily A member 4-like (LOC101736729), transcript variant X4, mRNA	sp|Q5ZKK5|ODFP2_CHICK/3e-06/Outer dense fiber protein 2 OS=Gallus gallus GN=ODF2 PE=2 SV=1	mdo:100021501/5e-06/CEP128; centrosomal protein 128kDa; K16460 centrosomal protein CEP128	TM1182/7e-06/---	NA	NA
CL64.Contig3_All	gi|512929228|ref|XP_004931770.1|/0/PREDICTED: golgin subfamily A member 4-like isoform X1 [Bombyx mori] &gt;gi|512929232|ref|XP_004931771.1| PREDICTED: golgin subfamily A member 4-like isoform X2 [Bombyx mori] &gt;gi|512929235|ref|XP_004931772.1| PREDICTED: golgin subfamily A member 4-like isoform X3 [Bombyx mori]	gi|512929234|ref|XM_004931715.1|/1e-101/PREDICTED: Bombyx mori golgin subfamily A member 4-like (LOC101736729), transcript variant X3, mRNA	sp|Q5ZKK5|ODFP2_CHICK/3e-06/Outer dense fiber protein 2 OS=Gallus gallus GN=ODF2 PE=2 SV=1	asn:102374730/8e-06/PCNT; pericentrin; K16481 pericentrin	NA	PF01465/3.0E-7/GRIP domain	NA
CL64.Contig4_All	gi|512929239|ref|XP_004931773.1|/0/PREDICTED: golgin subfamily A member 4-like isoform X4 [Bombyx mori]	gi|512929238|ref|XM_004931716.1|/5e-86/PREDICTED: Bombyx mori golgin subfamily A member 4-like (LOC101736729), transcript variant X4, mRNA	sp|Q5ZKK5|ODFP2_CHICK/3e-06/Outer dense fiber protein 2 OS=Gallus gallus GN=ODF2 PE=2 SV=1	cge:100772538/3e-06/Hmmr; hyaluronan-mediated motility receptor (RHAMM); K06267 hyaluronan-mediated motility receptor	NA	PF01465/2.8E-7/GRIP domain	NA
CL65.Contig1_All	gi|512916897|ref|XP_004928753.1|/1.16704e-126/PREDICTED: LOW QUALITY PROTEIN: guanine nucleotide-releasing factor 2-like [Bombyx mori]	gi|512916896|ref|XM_004928696.1|/2e-34/PREDICTED: Bombyx mori guanine nucleotide-releasing factor 2-like (LOC101746299), mRNA	sp|O77086|C3G_DROME/8e-14/Guanine nucleotide-releasing factor 2 OS=Drosophila melanogaster GN=C3G PE=1 SV=4	bmor:101746299/3e-125/guanine nucleotide-releasing factor 2; K06277 Rap guanine nucleotide exchange factor 1	NA	NA	NA
CL65.Contig2_All	gi|357619228|gb|EHJ71888.1|/0/hypothetical protein KGM_20649 [Danaus plexippus]	gi|512916896|ref|XM_004928696.1|/4e-45/PREDICTED: Bombyx mori guanine nucleotide-releasing factor 2-like (LOC101746299), mRNA	sp|O77086|C3G_DROME/8e-118/Guanine nucleotide-releasing factor 2 OS=Drosophila melanogaster GN=C3G PE=1 SV=4	bmor:101746299/0.0/guanine nucleotide-releasing factor 2; K06277 Rap guanine nucleotide exchange factor 1	NA	PF00617/1.5E-45/RasGEF domain	NA
CL65.Contig3_All	gi|357619228|gb|EHJ71888.1|/0/hypothetical protein KGM_20649 [Danaus plexippus]	gi|512916896|ref|XM_004928696.1|/4e-45/PREDICTED: Bombyx mori guanine nucleotide-releasing factor 2-like (LOC101746299), mRNA	sp|O77086|C3G_DROME/8e-118/Guanine nucleotide-releasing factor 2 OS=Drosophila melanogaster GN=C3G PE=1 SV=4	bmor:101746299/0.0/guanine nucleotide-releasing factor 2; K06277 Rap guanine nucleotide exchange factor 1	NA	PS50212/12.006/Ras guanine-nucleotide exchange factors N-terminal domain profile.	NA
CL65.Contig4_All	gi|357619228|gb|EHJ71888.1|/2.6966e-169/hypothetical protein KGM_20649 [Danaus plexippus]	gi|185049961|dbj|AP008995.1|/3e-48/Bombyx mori genomic DNA, chromosome 7, BAC clone:004E23, complete sequence	sp|O77086|C3G_DROME/5e-100/Guanine nucleotide-releasing factor 2 OS=Drosophila melanogaster GN=C3G PE=1 SV=4	bmor:101746299/4e-180/guanine nucleotide-releasing factor 2; K06277 Rap guanine nucleotide exchange factor 1	NA	PS50212/9.711/Ras guanine-nucleotide exchange factors N-terminal domain profile.	NA
CL65.Contig5_All	gi|512916897|ref|XP_004928753.1|/0/PREDICTED: LOW QUALITY PROTEIN: guanine nucleotide-releasing factor 2-like [Bombyx mori]	gi|512916896|ref|XM_004928696.1|/5e-45/PREDICTED: Bombyx mori guanine nucleotide-releasing factor 2-like (LOC101746299), mRNA	sp|O77086|C3G_DROME/2e-112/Guanine nucleotide-releasing factor 2 OS=Drosophila melanogaster GN=C3G PE=1 SV=4	bmor:101746299/0.0/guanine nucleotide-releasing factor 2; K06277 Rap guanine nucleotide exchange factor 1	NA	PTHR23113/2.1E-165/--	NA
CL65.Contig6_All	gi|357619228|gb|EHJ71888.1|/0/hypothetical protein KGM_20649 [Danaus plexippus]	gi|512916896|ref|XM_004928696.1|/4e-45/PREDICTED: Bombyx mori guanine nucleotide-releasing factor 2-like (LOC101746299), mRNA	sp|O77086|C3G_DROME/1e-163/Guanine nucleotide-releasing factor 2 OS=Drosophila melanogaster GN=C3G PE=1 SV=4	bmor:101746299/0.0/guanine nucleotide-releasing factor 2; K06277 Rap guanine nucleotide exchange factor 1	NA	SM00147/6.2E-62/Guanine nucleotide exchange factor for Ras-like small GTPases	NA
CL65.Contig7_All	gi|357619228|gb|EHJ71888.1|/0/hypothetical protein KGM_20649 [Danaus plexippus]	gi|512916896|ref|XM_004928696.1|/1e-29/PREDICTED: Bombyx mori guanine nucleotide-releasing factor 2-like (LOC101746299), mRNA	sp|O77086|C3G_DROME/9e-47/Guanine nucleotide-releasing factor 2 OS=Drosophila melanogaster GN=C3G PE=1 SV=4	bmor:101746299/0.0/guanine nucleotide-releasing factor 2; K06277 Rap guanine nucleotide exchange factor 1	NA	NA	NA
CL65.Contig8_All	gi|357619228|gb|EHJ71888.1|/0/hypothetical protein KGM_20649 [Danaus plexippus]	gi|512916896|ref|XM_004928696.1|/4e-45/PREDICTED: Bombyx mori guanine nucleotide-releasing factor 2-like (LOC101746299), mRNA	sp|O77086|C3G_DROME/5e-152/Guanine nucleotide-releasing factor 2 OS=Drosophila melanogaster GN=C3G PE=1 SV=4	bmor:101746299/0.0/guanine nucleotide-releasing factor 2; K06277 Rap guanine nucleotide exchange factor 1	NA	PF00617/1.6E-45/RasGEF domain	NA
CL65.Contig9_All	gi|357619228|gb|EHJ71888.1|/0/hypothetical protein KGM_20649 [Danaus plexippus]	gi|512916896|ref|XM_004928696.1|/1e-54/PREDICTED: Bombyx mori guanine nucleotide-releasing factor 2-like (LOC101746299), mRNA	sp|O77086|C3G_DROME/5e-147/Guanine nucleotide-releasing factor 2 OS=Drosophila melanogaster GN=C3G PE=1 SV=4	bmor:101746299/0.0/guanine nucleotide-releasing factor 2; K06277 Rap guanine nucleotide exchange factor 1	NA	PTHR23113:SF40/1.0E-144/--	NA
CL65.Contig10_All	gi|357619228|gb|EHJ71888.1|/0/hypothetical protein KGM_20649 [Danaus plexippus]	gi|512916896|ref|XM_004928696.1|/1e-54/PREDICTED: Bombyx mori guanine nucleotide-releasing factor 2-like (LOC101746299), mRNA	sp|O77086|C3G_DROME/3e-117/Guanine nucleotide-releasing factor 2 OS=Drosophila melanogaster GN=C3G PE=1 SV=4	bmor:101746299/0.0/guanine nucleotide-releasing factor 2; K06277 Rap guanine nucleotide exchange factor 1	NA	SM00147/6.2E-62/Guanine nucleotide exchange factor for Ras-like small GTPases	NA
CL65.Contig11_All	gi|357619228|gb|EHJ71888.1|/0/hypothetical protein KGM_20649 [Danaus plexippus]	gi|512916896|ref|XM_004928696.1|/4e-45/PREDICTED: Bombyx mori guanine nucleotide-releasing factor 2-like (LOC101746299), mRNA	sp|O77086|C3G_DROME/2e-165/Guanine nucleotide-releasing factor 2 OS=Drosophila melanogaster GN=C3G PE=1 SV=4	bmor:101746299/0.0/guanine nucleotide-releasing factor 2; K06277 Rap guanine nucleotide exchange factor 1	NA	PS50009/60.381/Ras guanine-nucleotide exchange factors catalytic domain profile.	NA
CL65.Contig12_All	gi|357619228|gb|EHJ71888.1|/0/hypothetical protein KGM_20649 [Danaus plexippus]	gi|512916896|ref|XM_004928696.1|/4e-45/PREDICTED: Bombyx mori guanine nucleotide-releasing factor 2-like (LOC101746299), mRNA	sp|O77086|C3G_DROME/1e-163/Guanine nucleotide-releasing factor 2 OS=Drosophila melanogaster GN=C3G PE=1 SV=4	bmor:101746299/0.0/guanine nucleotide-releasing factor 2; K06277 Rap guanine nucleotide exchange factor 1	NA	PTHR23113:SF40/6.6E-165/--	NA
CL65.Contig13_All	gi|357619228|gb|EHJ71888.1|/0/hypothetical protein KGM_20649 [Danaus plexippus]	gi|512916896|ref|XM_004928696.1|/4e-45/PREDICTED: Bombyx mori guanine nucleotide-releasing factor 2-like (LOC101746299), mRNA	sp|O77086|C3G_DROME/8e-118/Guanine nucleotide-releasing factor 2 OS=Drosophila melanogaster GN=C3G PE=1 SV=4	bmor:101746299/0.0/guanine nucleotide-releasing factor 2; K06277 Rap guanine nucleotide exchange factor 1	NA	PF00617/1.6E-45/RasGEF domain	NA
CL65.Contig14_All	gi|512916897|ref|XP_004928753.1|/2.75721e-128/PREDICTED: LOW QUALITY PROTEIN: guanine nucleotide-releasing factor 2-like [Bombyx mori]	gi|512916896|ref|XM_004928696.1|/1e-34/PREDICTED: Bombyx mori guanine nucleotide-releasing factor 2-like (LOC101746299), mRNA	sp|O77086|C3G_DROME/6e-15/Guanine nucleotide-releasing factor 2 OS=Drosophila melanogaster GN=C3G PE=1 SV=4	bmor:101746299/2e-131/guanine nucleotide-releasing factor 2; K06277 Rap guanine nucleotide exchange factor 1	NA	NA	NA
CL66.Contig1_All	gi|159025465|emb|CAM96614.1|/0/inhibitor of apoptosis [Spodoptera littoralis]	gi|77158631|gb|DQ206460.1|/0.0/Spodoptera exigua inhibitor of apoptosis protein mRNA, complete cds	sp|Q24306|IAP1_DROME/1e-64/Apoptosis 1 inhibitor OS=Drosophila melanogaster GN=th PE=1 SV=2	bmor:692576/2e-142/Iap; inhibitor of apoptosis protein; K04725 E3 ubiquitin-protein ligase XIAP [EC:2.3.2.27]	NA	PS01282/-/BIR repeat.	NA
CL66.Contig2_All	gi|77158632|gb|ABA62322.1|/0/inhibitor of apoptosis protein [Spodoptera exigua]	gi|77158631|gb|DQ206460.1|/0.0/Spodoptera exigua inhibitor of apoptosis protein mRNA, complete cds	sp|Q24306|IAP1_DROME/1e-64/Apoptosis 1 inhibitor OS=Drosophila melanogaster GN=th PE=1 SV=2	bmor:692576/4e-144/Iap; inhibitor of apoptosis protein; K04725 E3 ubiquitin-protein ligase XIAP [EC:2.3.2.27]	NA	PS01282/-/BIR repeat.	NA
CL66.Contig3_All	gi|159025465|emb|CAM96614.1|/0/inhibitor of apoptosis [Spodoptera littoralis]	gi|77158631|gb|DQ206460.1|/0.0/Spodoptera exigua inhibitor of apoptosis protein mRNA, complete cds	sp|Q24306|IAP1_DROME/9e-65/Apoptosis 1 inhibitor OS=Drosophila melanogaster GN=th PE=1 SV=2	bmor:692576/2e-142/Iap; inhibitor of apoptosis protein; K04725 E3 ubiquitin-protein ligase XIAP [EC:2.3.2.27]	NA	PS01282/-/BIR repeat.	NA
CL67.Contig1_All	gi|512927623|ref|XP_004931381.1|/0/PREDICTED: tight junction protein ZO-1-like [Bombyx mori]	gi|512927622|ref|XM_004931324.1|/1e-151/PREDICTED: Bombyx mori tight junction protein ZO-1-like (LOC101738587), mRNA	sp|O97758|ZO1_CANFA/8e-107/Tight junction protein ZO-1 OS=Canis familiaris GN=TJP1 PE=1 SV=1	bmor:101738587/0.0/tight junction protein ZO-1; K05701 tight junction protein 1	Rv3876/5e-06/---	PF00595/1.5E-11/PDZ domain (Also known as DHR or GLGF)	NA
CL67.Contig2_All	gi|512927623|ref|XP_004931381.1|/0/PREDICTED: tight junction protein ZO-1-like [Bombyx mori]	gi|512927622|ref|XM_004931324.1|/1e-151/PREDICTED: Bombyx mori tight junction protein ZO-1-like (LOC101738587), mRNA	sp|O97758|ZO1_CANFA/1e-106/Tight junction protein ZO-1 OS=Canis familiaris GN=TJP1 PE=1 SV=1	bmor:101738587/0.0/tight junction protein ZO-1; K05701 tight junction protein 1	Rv3876/8e-06/---	SM00072/4.8E-27/Guanylate kinase homologues.	NA
CL67.Contig3_All	gi|512927623|ref|XP_004931381.1|/0/PREDICTED: tight junction protein ZO-1-like [Bombyx mori]	gi|512927622|ref|XM_004931324.1|/1e-151/PREDICTED: Bombyx mori tight junction protein ZO-1-like (LOC101738587), mRNA	sp|O97758|ZO1_CANFA/9e-107/Tight junction protein ZO-1 OS=Canis familiaris GN=TJP1 PE=1 SV=1	bmor:101738587/0.0/tight junction protein ZO-1; K05701 tight junction protein 1	Rv3876/5e-06/---	PS50052/15.492/Guanylate kinase-like domain profile.	NA
CL67.Contig4_All	gi|512927623|ref|XP_004931381.1|/0/PREDICTED: tight junction protein ZO-1-like [Bombyx mori]	gi|512927622|ref|XM_004931324.1|/1e-107/PREDICTED: Bombyx mori tight junction protein ZO-1-like (LOC101738587), mRNA	sp|P39447|ZO1_MOUSE/3e-98/Tight junction protein ZO-1 OS=Mus musculus GN=Tjp1 PE=1 SV=2	pxy:105382662/0.0/tight junction protein ZO-1; K05701 tight junction protein 1	Rv3876/9e-06/---	PTHR13865:SF24/2.9E-38/--	NA
CL67.Contig5_All	NA	NA	NA	pxy:105382662/2e-43/tight junction protein ZO-1; K05701 tight junction protein 1	NA	NA	NA
CL67.Contig6_All	gi|512927623|ref|XP_004931381.1|/0/PREDICTED: tight junction protein ZO-1-like [Bombyx mori]	gi|512927622|ref|XM_004931324.1|/1e-107/PREDICTED: Bombyx mori tight junction protein ZO-1-like (LOC101738587), mRNA	sp|P39447|ZO1_MOUSE/3e-98/Tight junction protein ZO-1 OS=Mus musculus GN=Tjp1 PE=1 SV=2	pxy:105382662/0.0/tight junction protein ZO-1; K05701 tight junction protein 1	Rv3876/9e-06/---	PTHR13865:SF24/2.9E-38/--	NA
CL67.Contig7_All	gi|512927623|ref|XP_004931381.1|/0/PREDICTED: tight junction protein ZO-1-like [Bombyx mori]	gi|512927622|ref|XM_004931324.1|/4e-83/PREDICTED: Bombyx mori tight junction protein ZO-1-like (LOC101738587), mRNA	sp|P39447|ZO1_MOUSE/5e-97/Tight junction protein ZO-1 OS=Mus musculus GN=Tjp1 PE=1 SV=2	bmor:101738587/0.0/tight junction protein ZO-1; K05701 tight junction protein 1	NA	PF07653/3.7E-6/Variant SH3 domain	NA
CL67.Contig8_All	gi|512927623|ref|XP_004931381.1|/0/PREDICTED: tight junction protein ZO-1-like [Bombyx mori]	gi|512927622|ref|XM_004931324.1|/1e-151/PREDICTED: Bombyx mori tight junction protein ZO-1-like (LOC101738587), mRNA	sp|O97758|ZO1_CANFA/1e-106/Tight junction protein ZO-1 OS=Canis familiaris GN=TJP1 PE=1 SV=1	bmor:101738587/0.0/tight junction protein ZO-1; K05701 tight junction protein 1	Rv3876/8e-06/---	PTHR13865/0.0/--	NA
CL67.Contig9_All	gi|512927623|ref|XP_004931381.1|/0/PREDICTED: tight junction protein ZO-1-like [Bombyx mori]	gi|512927622|ref|XM_004931324.1|/1e-151/PREDICTED: Bombyx mori tight junction protein ZO-1-like (LOC101738587), mRNA	sp|O97758|ZO1_CANFA/1e-106/Tight junction protein ZO-1 OS=Canis familiaris GN=TJP1 PE=1 SV=1	bmor:101738587/0.0/tight junction protein ZO-1; K05701 tight junction protein 1	Rv3876/8e-06/---	PS50052/15.492/Guanylate kinase-like domain profile.	NA
CL67.Contig10_All	gi|512927623|ref|XP_004931381.1|/0/PREDICTED: tight junction protein ZO-1-like [Bombyx mori]	gi|512927622|ref|XM_004931324.1|/1e-141/PREDICTED: Bombyx mori tight junction protein ZO-1-like (LOC101738587), mRNA	sp|P39447|ZO1_MOUSE/6e-106/Tight junction protein ZO-1 OS=Mus musculus GN=Tjp1 PE=1 SV=2	bmor:101738587/0.0/tight junction protein ZO-1; K05701 tight junction protein 1	Rv3876/7e-06/---	PS50052/15.492/Guanylate kinase-like domain profile.	NA
CL67.Contig11_All	gi|512927623|ref|XP_004931381.1|/0/PREDICTED: tight junction protein ZO-1-like [Bombyx mori]	gi|512927622|ref|XM_004931324.1|/1e-151/PREDICTED: Bombyx mori tight junction protein ZO-1-like (LOC101738587), mRNA	sp|O97758|ZO1_CANFA/1e-106/Tight junction protein ZO-1 OS=Canis familiaris GN=TJP1 PE=1 SV=1	bmor:101738587/0.0/tight junction protein ZO-1; K05701 tight junction protein 1	Rv3876/8e-06/---	SM00072/4.8E-27/Guanylate kinase homologues.	NA
CL67.Contig12_All	gi|512927623|ref|XP_004931381.1|/0/PREDICTED: tight junction protein ZO-1-like [Bombyx mori]	gi|512927622|ref|XM_004931324.1|/1e-107/PREDICTED: Bombyx mori tight junction protein ZO-1-like (LOC101738587), mRNA	sp|P39447|ZO1_MOUSE/2e-98/Tight junction protein ZO-1 OS=Mus musculus GN=Tjp1 PE=1 SV=2	bmor:101738587/0.0/tight junction protein ZO-1; K05701 tight junction protein 1	Rv3876/6e-06/---	PF00595/5.5E-19/PDZ domain (Also known as DHR or GLGF)	NA
CL67.Contig13_All	gi|557777736|ref|XP_005188502.1|/3.01391e-21/PREDICTED: tight junction protein ZO-1-like isoform X3 [Musca domestica]	gi|512927622|ref|XM_004931324.1|/2e-10/PREDICTED: Bombyx mori tight junction protein ZO-1-like (LOC101738587), mRNA	sp|O97758|ZO1_CANFA/7e-09/Tight junction protein ZO-1 OS=Canis familiaris GN=TJP1 PE=1 SV=1	pxy:105382662/1e-91/tight junction protein ZO-1; K05701 tight junction protein 1	NA	PTHR13865:SF24/5.5E-14/--	NA
CL67.Contig14_All	gi|512927623|ref|XP_004931381.1|/0/PREDICTED: tight junction protein ZO-1-like [Bombyx mori]	gi|512927622|ref|XM_004931324.1|/1e-151/PREDICTED: Bombyx mori tight junction protein ZO-1-like (LOC101738587), mRNA	sp|O97758|ZO1_CANFA/1e-106/Tight junction protein ZO-1 OS=Canis familiaris GN=TJP1 PE=1 SV=1	bmor:101738587/0.0/tight junction protein ZO-1; K05701 tight junction protein 1	Rv3876/8e-06/---	SM00072/4.8E-27/Guanylate kinase homologues.	NA
CL67.Contig15_All	gi|512927623|ref|XP_004931381.1|/0/PREDICTED: tight junction protein ZO-1-like [Bombyx mori]	gi|512927622|ref|XM_004931324.1|/1e-151/PREDICTED: Bombyx mori tight junction protein ZO-1-like (LOC101738587), mRNA	sp|O97758|ZO1_CANFA/9e-107/Tight junction protein ZO-1 OS=Canis familiaris GN=TJP1 PE=1 SV=1	bmor:101738587/0.0/tight junction protein ZO-1; K05701 tight junction protein 1	Rv3876/5e-06/---	SM00072/4.8E-27/Guanylate kinase homologues.	NA
CL67.Contig16_All	gi|157134729|ref|XP_001656413.1|/3.04428e-22/tight junction protein [Aedes aegypti] &gt;gi|108884290|gb|EAT48515.1| AAEL000446-PA [Aedes aegypti]	gi|512927622|ref|XM_004931324.1|/3e-18/PREDICTED: Bombyx mori tight junction protein ZO-1-like (LOC101738587), mRNA	sp|O97758|ZO1_CANFA/1e-10/Tight junction protein ZO-1 OS=Canis familiaris GN=TJP1 PE=1 SV=1	pxy:105382662/5e-34/tight junction protein ZO-1; K05701 tight junction protein 1	NA	PTHR13865/1.4E-14/--	biological_process:GO:0042981//regulation of apoptotic process;cellular_component:GO:0005622//intracellular;
CL68.Contig1_All	gi|512913045|ref|XP_004927804.1|/0/PREDICTED: flocculation protein FLO11-like [Bombyx mori]	gi|512913044|ref|XM_004927747.1|/4e-14/PREDICTED: Bombyx mori flocculation protein FLO11-like (LOC101744704), mRNA	sp|Q5ZJU0|MOT9_CHICK/6e-19/Monocarboxylate transporter 9 OS=Gallus gallus GN=SLC16A9 PE=2 SV=1	fab:101818944/9e-24/DNA-directed RNA polymerase II subunit RPB1-like; K03006 DNA-directed RNA polymerase II subunit RPB1 [EC:2.7.7.6]	SPBC28F2.12/2e-17/---	NA	NA
CL68.Contig2_All	gi|512913049|ref|XP_004927805.1|/4.63358e-114/PREDICTED: monocarboxylate transporter 9-like [Bombyx mori]	gi|512913048|ref|XM_004927748.1|/3e-09/PREDICTED: Bombyx mori monocarboxylate transporter 9-like (LOC101744848), mRNA	sp|Q7RTY0|MOT13_HUMAN/2e-07/Monocarboxylate transporter 13 OS=Homo sapiens GN=SLC16A13 PE=2 SV=1	hmg:100207647/2e-11/monocarboxylate transporter 10-like; K08187 MFS transporter, MCP family, solute carrier family 16 (monocarboxylic acid transporters), member 10	NA	PTHR11360:SF32/3.2E-66/--	NA
CL68.Contig3_All	gi|512913045|ref|XP_004927804.1|/0/PREDICTED: flocculation protein FLO11-like [Bombyx mori]	gi|512913044|ref|XM_004927747.1|/3e-14/PREDICTED: Bombyx mori flocculation protein FLO11-like (LOC101744704), mRNA	sp|P08775|RPB1_MOUSE/4e-18/DNA-directed RNA polymerase II subunit RPB1 OS=Mus musculus GN=Polr2a PE=1 SV=3	fab:101818944/5e-24/DNA-directed RNA polymerase II subunit RPB1-like; K03006 DNA-directed RNA polymerase II subunit RPB1 [EC:2.7.7.6]	SPBC28F2.12/1e-17/---	NA	NA
CL69.Contig1_All	gi|357612248|gb|EHJ67878.1|/2.08896e-164/hypothetical protein KGM_13821 [Danaus plexippus]	gi|512893686|ref|XM_004923185.1|/3e-25/PREDICTED: Bombyx mori uncharacterized LOC101744739 (LOC101744739), mRNA	sp|Q6AZB8|HARB1_DANRE/3e-15/Putative nuclease HARBI1 OS=Danio rerio GN=harbi1 PE=2 SV=1	pss:102450555/8e-07/NUDT19; nudix (nucleoside diphosphate linked moiety X)-type motif 19; K13355 nucleoside diphosphate-linked moiety X motif 19, mitochondrial [EC:3.6.1.-]	NA	PF13359/2.1E-28/DDE superfamily endonuclease	NA
CL69.Contig2_All	gi|357612249|gb|EHJ67879.1|/5.17496e-103/hypothetical protein KGM_13815 [Danaus plexippus]	gi|346710950|dbj|AK386003.1|/2e-47/Bombyx mori mRNA, clone: fphe16O18	sp|Q6AZB8|HARB1_DANRE/8e-11/Putative nuclease HARBI1 OS=Danio rerio GN=harbi1 PE=2 SV=1	pss:102450555/9e-07/NUDT19; nudix (nucleoside diphosphate linked moiety X)-type motif 19; K13355 nucleoside diphosphate-linked moiety X motif 19, mitochondrial [EC:3.6.1.-]	NA	PF13837/6.0E-15/Myb/SANT-like DNA-binding domain	NA
CL69.Contig3_All	gi|357612248|gb|EHJ67878.1|/2.04621e-164/hypothetical protein KGM_13821 [Danaus plexippus]	gi|346710950|dbj|AK386003.1|/1e-49/Bombyx mori mRNA, clone: fphe16O18	sp|Q6AZB8|HARB1_DANRE/3e-15/Putative nuclease HARBI1 OS=Danio rerio GN=harbi1 PE=2 SV=1	pss:102450555/8e-07/NUDT19; nudix (nucleoside diphosphate linked moiety X)-type motif 19; K13355 nucleoside diphosphate-linked moiety X motif 19, mitochondrial [EC:3.6.1.-]	NA	PF13359/2.1E-28/DDE superfamily endonuclease	NA
CL69.Contig4_All	gi|357612248|gb|EHJ67878.1|/1.89601e-164/hypothetical protein KGM_13821 [Danaus plexippus]	gi|512893686|ref|XM_004923185.1|/3e-25/PREDICTED: Bombyx mori uncharacterized LOC101744739 (LOC101744739), mRNA	sp|Q6AZB8|HARB1_DANRE/3e-15/Putative nuclease HARBI1 OS=Danio rerio GN=harbi1 PE=2 SV=1	pss:102450555/7e-07/NUDT19; nudix (nucleoside diphosphate linked moiety X)-type motif 19; K13355 nucleoside diphosphate-linked moiety X motif 19, mitochondrial [EC:3.6.1.-]	NA	PF13359/2.1E-28/DDE superfamily endonuclease	NA
CL70.Contig1_All	gi|357630198|gb|EHJ78489.1|/4.01974e-151/otopetrin [Danaus plexippus]	gi|512913609|ref|XR_209842.1|/1e-151/PREDICTED: Bombyx mori uncharacterized LOC101740145 (LOC101740145), misc_RNA	sp|Q80SX5|OTOP2_MOUSE/1e-30/Otopetrin-2 OS=Mus musculus GN=Otop2 PE=2 SV=1	rno:83686/8e-08/Cngb1, Gm1959; cyclic nucleotide gated channel beta 1; K04952 cyclic nucleotide gated channel beta 1	YOR310c/9e-07/---	PTHR21522:SF39/0.0/--	NA
CL70.Contig2_All	gi|357630198|gb|EHJ78489.1|/1.28723e-175/otopetrin [Danaus plexippus]	gi|512913609|ref|XR_209842.1|/1e-151/PREDICTED: Bombyx mori uncharacterized LOC101740145 (LOC101740145), misc_RNA	sp|Q80SX5|OTOP2_MOUSE/1e-30/Otopetrin-2 OS=Mus musculus GN=Otop2 PE=2 SV=1	rno:83686/8e-08/Cngb1, Gm1959; cyclic nucleotide gated channel beta 1; K04952 cyclic nucleotide gated channel beta 1	YOR310c/8e-07/---	PF03189/5.6E-172/Otopetrin	NA
CL70.Contig3_All	gi|270006156|gb|EFA02604.1|/0/hypothetical protein TcasGA2_TC008323 [Tribolium castaneum]	gi|512913609|ref|XR_209842.1|/1e-151/PREDICTED: Bombyx mori uncharacterized LOC101740145 (LOC101740145), misc_RNA	sp|Q80UF9|OTOP3_MOUSE/2e-18/Otopetrin-3 OS=Mus musculus GN=Otop3 PE=2 SV=2	rno:83686/8e-08/Cngb1, Gm1959; cyclic nucleotide gated channel beta 1; K04952 cyclic nucleotide gated channel beta 1	YOR310c/8e-07/---	PTHR21522/0.0/--	NA
CL70.Contig4_All	gi|642921007|ref|XP_008192651.1|/0/PREDICTED: uncharacterized protein LOC663563 isoform X6 [Tribolium castaneum]	gi|512913609|ref|XR_209842.1|/2e-68/PREDICTED: Bombyx mori uncharacterized LOC101740145 (LOC101740145), misc_RNA	sp|Q80UF9|OTOP3_MOUSE/6e-19/Otopetrin-3 OS=Mus musculus GN=Otop3 PE=2 SV=2	rno:83686/9e-08/Cngb1, Gm1959; cyclic nucleotide gated channel beta 1; K04952 cyclic nucleotide gated channel beta 1	YOR310c/9e-07/---	PF03189/4.7E-168/Otopetrin	NA
CL70.Contig5_All	gi|357630198|gb|EHJ78489.1|/0/otopetrin [Danaus plexippus]	gi|512913609|ref|XR_209842.1|/1e-151/PREDICTED: Bombyx mori uncharacterized LOC101740145 (LOC101740145), misc_RNA	sp|Q80UF9|OTOP3_MOUSE/2e-18/Otopetrin-3 OS=Mus musculus GN=Otop3 PE=2 SV=2	rno:83686/1e-07/Cngb1, Gm1959; cyclic nucleotide gated channel beta 1; K04952 cyclic nucleotide gated channel beta 1	YOR310c/1e-06/---	PF03189/2.7E-180/Otopetrin	NA
CL70.Contig6_All	gi|270006156|gb|EFA02604.1|/0/hypothetical protein TcasGA2_TC008323 [Tribolium castaneum]	gi|512913609|ref|XR_209842.1|/1e-151/PREDICTED: Bombyx mori uncharacterized LOC101740145 (LOC101740145), misc_RNA	sp|Q80UF9|OTOP3_MOUSE/2e-18/Otopetrin-3 OS=Mus musculus GN=Otop3 PE=2 SV=2	rno:83686/9e-08/Cngb1, Gm1959; cyclic nucleotide gated channel beta 1; K04952 cyclic nucleotide gated channel beta 1	YOR310c/9e-07/---	PTHR21522:SF39/0.0/--	NA
CL70.Contig7_All	gi|357630198|gb|EHJ78489.1|/3.50142e-139/otopetrin [Danaus plexippus]	gi|512913609|ref|XR_209842.1|/1e-68/PREDICTED: Bombyx mori uncharacterized LOC101740145 (LOC101740145), misc_RNA	sp|Q80SX5|OTOP2_MOUSE/2e-30/Otopetrin-2 OS=Mus musculus GN=Otop2 PE=2 SV=1	rno:83686/8e-08/Cngb1, Gm1959; cyclic nucleotide gated channel beta 1; K04952 cyclic nucleotide gated channel beta 1	YOR310c/8e-07/---	PF03189/5.4E-159/Otopetrin	NA
CL70.Contig8_All	gi|270006156|gb|EFA02604.1|/0/hypothetical protein TcasGA2_TC008323 [Tribolium castaneum]	gi|512913609|ref|XR_209842.1|/1e-151/PREDICTED: Bombyx mori uncharacterized LOC101740145 (LOC101740145), misc_RNA	sp|Q80UF9|OTOP3_MOUSE/2e-18/Otopetrin-3 OS=Mus musculus GN=Otop3 PE=2 SV=2	rno:83686/9e-08/Cngb1, Gm1959; cyclic nucleotide gated channel beta 1; K04952 cyclic nucleotide gated channel beta 1	YOR310c/9e-07/---	PTHR21522/0.0/--	NA
CL70.Contig9_All	gi|357630198|gb|EHJ78489.1|/0/otopetrin [Danaus plexippus]	gi|512913609|ref|XR_209842.1|/2e-71/PREDICTED: Bombyx mori uncharacterized LOC101740145 (LOC101740145), misc_RNA	sp|Q80UF9|OTOP3_MOUSE/8e-17/Otopetrin-3 OS=Mus musculus GN=Otop3 PE=2 SV=2	rno:83686/1e-07/Cngb1, Gm1959; cyclic nucleotide gated channel beta 1; K04952 cyclic nucleotide gated channel beta 1	YOR310c/1e-06/---	PTHR21522/0.0/--	NA
CL70.Contig10_All	gi|357630198|gb|EHJ78489.1|/4.05479e-151/otopetrin [Danaus plexippus]	gi|512913609|ref|XR_209842.1|/1e-151/PREDICTED: Bombyx mori uncharacterized LOC101740145 (LOC101740145), misc_RNA	sp|Q80SX5|OTOP2_MOUSE/1e-30/Otopetrin-2 OS=Mus musculus GN=Otop2 PE=2 SV=1	rno:83686/9e-08/Cngb1, Gm1959; cyclic nucleotide gated channel beta 1; K04952 cyclic nucleotide gated channel beta 1	YOR310c/9e-07/---	PTHR21522:SF39/0.0/--	NA
CL70.Contig11_All	gi|642921005|ref|XP_008192650.1|/0/PREDICTED: uncharacterized protein LOC663563 isoform X5 [Tribolium castaneum]	gi|512913609|ref|XR_209842.1|/2e-71/PREDICTED: Bombyx mori uncharacterized LOC101740145 (LOC101740145), misc_RNA	sp|Q80UF9|OTOP3_MOUSE/7e-17/Otopetrin-3 OS=Mus musculus GN=Otop3 PE=2 SV=2	rno:83686/9e-08/Cngb1, Gm1959; cyclic nucleotide gated channel beta 1; K04952 cyclic nucleotide gated channel beta 1	YOR310c/9e-07/---	PTHR21522/0.0/--	NA
CL70.Contig12_All	gi|357630198|gb|EHJ78489.1|/0/otopetrin [Danaus plexippus]	gi|512913609|ref|XR_209842.1|/1e-151/PREDICTED: Bombyx mori uncharacterized LOC101740145 (LOC101740145), misc_RNA	sp|Q80UF9|OTOP3_MOUSE/2e-18/Otopetrin-3 OS=Mus musculus GN=Otop3 PE=2 SV=2	rno:83686/9e-08/Cngb1, Gm1959; cyclic nucleotide gated channel beta 1; K04952 cyclic nucleotide gated channel beta 1	YOR310c/1e-06/---	PTHR21522:SF39/0.0/--	NA
CL70.Contig13_All	gi|357630198|gb|EHJ78489.1|/1.36901e-154/otopetrin [Danaus plexippus]	gi|512913609|ref|XR_209842.1|/2e-71/PREDICTED: Bombyx mori uncharacterized LOC101740145 (LOC101740145), misc_RNA	sp|Q80SX5|OTOP2_MOUSE/1e-28/Otopetrin-2 OS=Mus musculus GN=Otop2 PE=2 SV=1	nvi:100118921/5e-08/transcription elongation regulator 1-like; K12824 transcription elongation regulator 1	YOR310c/9e-07/---	PTHR21522/0.0/--	NA
CL70.Contig14_All	gi|357630198|gb|EHJ78489.1|/1.37483e-154/otopetrin [Danaus plexippus]	gi|512913609|ref|XR_209842.1|/2e-71/PREDICTED: Bombyx mori uncharacterized LOC101740145 (LOC101740145), misc_RNA	sp|Q80SX5|OTOP2_MOUSE/1e-28/Otopetrin-2 OS=Mus musculus GN=Otop2 PE=2 SV=1	nvi:100118921/5e-08/transcription elongation regulator 1-like; K12824 transcription elongation regulator 1	YOR310c/9e-07/---	PTHR21522:SF39/0.0/--	NA
CL70.Contig15_All	gi|357630198|gb|EHJ78489.1|/1.22702e-147/otopetrin [Danaus plexippus]	gi|512913609|ref|XR_209842.1|/2e-71/PREDICTED: Bombyx mori uncharacterized LOC101740145 (LOC101740145), misc_RNA	sp|Q80SX5|OTOP2_MOUSE/1e-28/Otopetrin-2 OS=Mus musculus GN=Otop2 PE=2 SV=1	rno:83686/9e-08/Cngb1, Gm1959; cyclic nucleotide gated channel beta 1; K04952 cyclic nucleotide gated channel beta 1	YOR310c/9e-07/---	PTHR21522:SF39/0.0/--	NA
CL70.Contig16_All	gi|357630198|gb|EHJ78489.1|/0/otopetrin [Danaus plexippus]	gi|512913609|ref|XR_209842.1|/2e-71/PREDICTED: Bombyx mori uncharacterized LOC101740145 (LOC101740145), misc_RNA	sp|Q80UF9|OTOP3_MOUSE/8e-17/Otopetrin-3 OS=Mus musculus GN=Otop3 PE=2 SV=2	rno:83686/9e-08/Cngb1, Gm1959; cyclic nucleotide gated channel beta 1; K04952 cyclic nucleotide gated channel beta 1	YOR310c/9e-07/---	PTHR21522:SF39/0.0/--	NA
CL70.Contig17_All	gi|357630198|gb|EHJ78489.1|/1.25693e-147/otopetrin [Danaus plexippus]	gi|512913609|ref|XR_209842.1|/2e-71/PREDICTED: Bombyx mori uncharacterized LOC101740145 (LOC101740145), misc_RNA	sp|Q80SX5|OTOP2_MOUSE/1e-28/Otopetrin-2 OS=Mus musculus GN=Otop2 PE=2 SV=1	rno:83686/9e-08/Cngb1, Gm1959; cyclic nucleotide gated channel beta 1; K04952 cyclic nucleotide gated channel beta 1	YOR310c/9e-07/---	PTHR21522/0.0/--	NA
CL70.Contig18_All	gi|642921005|ref|XP_008192650.1|/0/PREDICTED: uncharacterized protein LOC663563 isoform X5 [Tribolium castaneum]	gi|512913609|ref|XR_209842.1|/2e-71/PREDICTED: Bombyx mori uncharacterized LOC101740145 (LOC101740145), misc_RNA	sp|Q80UF9|OTOP3_MOUSE/8e-17/Otopetrin-3 OS=Mus musculus GN=Otop3 PE=2 SV=2	rno:83686/9e-08/Cngb1, Gm1959; cyclic nucleotide gated channel beta 1; K04952 cyclic nucleotide gated channel beta 1	YOR310c/9e-07/---	PTHR21522:SF39/0.0/--	NA
CL70.Contig19_All	gi|642921005|ref|XP_008192650.1|/0/PREDICTED: uncharacterized protein LOC663563 isoform X5 [Tribolium castaneum]	gi|512913609|ref|XR_209842.1|/2e-71/PREDICTED: Bombyx mori uncharacterized LOC101740145 (LOC101740145), misc_RNA	sp|Q80UF9|OTOP3_MOUSE/7e-17/Otopetrin-3 OS=Mus musculus GN=Otop3 PE=2 SV=2	rno:83686/9e-08/Cngb1, Gm1959; cyclic nucleotide gated channel beta 1; K04952 cyclic nucleotide gated channel beta 1	YOR310c/9e-07/---	PF03189/3.3E-176/Otopetrin	NA
CL70.Contig20_All	gi|357630198|gb|EHJ78489.1|/0/otopetrin [Danaus plexippus]	gi|512913609|ref|XR_209842.1|/2e-71/PREDICTED: Bombyx mori uncharacterized LOC101740145 (LOC101740145), misc_RNA	sp|Q80UF9|OTOP3_MOUSE/8e-17/Otopetrin-3 OS=Mus musculus GN=Otop3 PE=2 SV=2	rno:83686/9e-08/Cngb1, Gm1959; cyclic nucleotide gated channel beta 1; K04952 cyclic nucleotide gated channel beta 1	YOR310c/9e-07/---	PTHR21522:SF39/0.0/--	NA
CL70.Contig21_All	gi|357630198|gb|EHJ78489.1|/0/otopetrin [Danaus plexippus]	gi|512913609|ref|XR_209842.1|/2e-71/PREDICTED: Bombyx mori uncharacterized LOC101740145 (LOC101740145), misc_RNA	sp|Q80UF9|OTOP3_MOUSE/8e-17/Otopetrin-3 OS=Mus musculus GN=Otop3 PE=2 SV=2	rno:83686/9e-08/Cngb1, Gm1959; cyclic nucleotide gated channel beta 1; K04952 cyclic nucleotide gated channel beta 1	YOR310c/1e-06/---	PF03189/2.6E-176/Otopetrin	NA
CL70.Contig22_All	gi|357630198|gb|EHJ78489.1|/3.50399e-139/otopetrin [Danaus plexippus]	gi|512913609|ref|XR_209842.1|/1e-68/PREDICTED: Bombyx mori uncharacterized LOC101740145 (LOC101740145), misc_RNA	sp|Q80SX5|OTOP2_MOUSE/2e-30/Otopetrin-2 OS=Mus musculus GN=Otop2 PE=2 SV=1	rno:83686/8e-08/Cngb1, Gm1959; cyclic nucleotide gated channel beta 1; K04952 cyclic nucleotide gated channel beta 1	YOR310c/8e-07/---	PTHR21522:SF39/0.0/--	NA
CL70.Contig23_All	gi|642921007|ref|XP_008192651.1|/0/PREDICTED: uncharacterized protein LOC663563 isoform X6 [Tribolium castaneum]	gi|512913609|ref|XR_209842.1|/7e-74/PREDICTED: Bombyx mori uncharacterized LOC101740145 (LOC101740145), misc_RNA	sp|Q80UF9|OTOP3_MOUSE/7e-17/Otopetrin-3 OS=Mus musculus GN=Otop3 PE=2 SV=2	nvi:100118921/5e-08/transcription elongation regulator 1-like; K12824 transcription elongation regulator 1	YOR310c/9e-07/---	PTHR21522:SF39/0.0/--	NA
CL70.Contig24_All	gi|642921007|ref|XP_008192651.1|/0/PREDICTED: uncharacterized protein LOC663563 isoform X6 [Tribolium castaneum]	gi|512913609|ref|XR_209842.1|/7e-74/PREDICTED: Bombyx mori uncharacterized LOC101740145 (LOC101740145), misc_RNA	sp|Q80UF9|OTOP3_MOUSE/7e-17/Otopetrin-3 OS=Mus musculus GN=Otop3 PE=2 SV=2	nvi:100118921/5e-08/transcription elongation regulator 1-like; K12824 transcription elongation regulator 1	YOR310c/9e-07/---	PTHR21522:SF39/0.0/--	NA
CL70.Contig25_All	gi|357630198|gb|EHJ78489.1|/0/otopetrin [Danaus plexippus]	gi|512913609|ref|XR_209842.1|/1e-151/PREDICTED: Bombyx mori uncharacterized LOC101740145 (LOC101740145), misc_RNA	sp|Q80UF9|OTOP3_MOUSE/2e-18/Otopetrin-3 OS=Mus musculus GN=Otop3 PE=2 SV=2	rno:83686/9e-08/Cngb1, Gm1959; cyclic nucleotide gated channel beta 1; K04952 cyclic nucleotide gated channel beta 1	YOR310c/9e-07/---	PTHR21522/0.0/--	NA
CL70.Contig26_All	gi|642921005|ref|XP_008192650.1|/0/PREDICTED: uncharacterized protein LOC663563 isoform X5 [Tribolium castaneum]	gi|512913609|ref|XR_209842.1|/2e-71/PREDICTED: Bombyx mori uncharacterized LOC101740145 (LOC101740145), misc_RNA	sp|Q80UF9|OTOP3_MOUSE/7e-17/Otopetrin-3 OS=Mus musculus GN=Otop3 PE=2 SV=2	rno:83686/8e-08/Cngb1, Gm1959; cyclic nucleotide gated channel beta 1; K04952 cyclic nucleotide gated channel beta 1	YOR310c/8e-07/---	PTHR21522:SF39/0.0/--	NA
CL70.Contig27_All	NA	gi|239950214|gb|GQ220728.1|/7e-07/Spodoptera exigua heat shock cognate 70 mRNA, partial cds	NA	NA	NA	NA	NA
CL70.Contig28_All	NA	gi|389612478|dbj|AK403387.1|/9e-22/Papilio xuthus mRNA, putative 3'UTR of hypothetical protein, sequence id: Px-1517, expressed in epidermis	NA	NA	NA	NA	NA
CL71.Contig1_All	gi|512921449|ref|XP_004929880.1|/0/PREDICTED: ras-specific guanine nucleotide-releasing factor RalGPS1-like [Bombyx mori]	gi|512921448|ref|XM_004929823.1|/5e-32/PREDICTED: Bombyx mori ras-specific guanine nucleotide-releasing factor RalGPS1-like (LOC101741539), mRNA	sp|Q4R7W3|RGPS2_MACFA/7e-108/Ras-specific guanine nucleotide-releasing factor RalGPS2 OS=Macaca fascicularis GN=RALGPS2 PE=2 SV=1	rno:192213/1e-29/Rasgrf1; RAS protein-specific guanine nucleotide-releasing factor 1; K04349 Ras-specific guanine nucleotide-releasing factor 1	NA	SM00233/4.2E-10/Pleckstrin homology domain.	NA
CL71.Contig2_All	gi|512921449|ref|XP_004929880.1|/0/PREDICTED: ras-specific guanine nucleotide-releasing factor RalGPS1-like [Bombyx mori]	gi|512921448|ref|XM_004929823.1|/5e-32/PREDICTED: Bombyx mori ras-specific guanine nucleotide-releasing factor RalGPS1-like (LOC101741539), mRNA	sp|Q4R7W3|RGPS2_MACFA/8e-108/Ras-specific guanine nucleotide-releasing factor RalGPS2 OS=Macaca fascicularis GN=RALGPS2 PE=2 SV=1	rno:192213/1e-29/Rasgrf1; RAS protein-specific guanine nucleotide-releasing factor 1; K04349 Ras-specific guanine nucleotide-releasing factor 1	NA	PF00169/6.5E-6/PH domain	NA
CL72.Contig1_All	gi|255046231|gb|ACU00133.1|/2.61705e-11/chymotrypsin-like protein precursor [Spodoptera litura]	gi|8050591|gb|AF233734.1|AF233734/1e-22/Helicoverpa zea HzC4 chymotrypsinogen gene, complete cds	NA	bmor:101735750/1e-08/transmembrane protease serine 9-like; K09640 transmembrane protease, serine 9 [EC:3.4.21.-]	NA	NA	NA
CL72.Contig2_All	gi|29501764|gb|AAO75039.1|/1.70792e-30/chymotrypsin precursor [Spodoptera frugiperda]	gi|29501763|gb|AY251276.1|/9e-31/Spodoptera frugiperda chymotrypsin precursor, mRNA, complete cds	NA	bmor:101735750/2e-08/transmembrane protease serine 9-like; K09640 transmembrane protease, serine 9 [EC:3.4.21.-]	NA	NA	NA
CL72.Contig3_All	gi|255046231|gb|ACU00133.1|/4.68519e-155/chymotrypsin-like protein precursor [Spodoptera litura]	gi|255046230|gb|GQ354838.1|/0.0/Spodoptera litura chymotrypsin-like protein precursor, mRNA, complete cds	sp|Q00871|CTRB1_LITVA/8e-38/Chymotrypsin BI OS=Litopenaeus vannamei PE=1 SV=1	bmor:101735750/6e-89/transmembrane protease serine 9-like; K09640 transmembrane protease, serine 9 [EC:3.4.21.-]	VC1200/1e-19/---	PTHR24268:SF83/1.8E-74/--	NA
CL72.Contig4_All	gi|255046231|gb|ACU00133.1|/3.68291e-145/chymotrypsin-like protein precursor [Spodoptera litura]	gi|255046230|gb|GQ354838.1|/0.0/Spodoptera litura chymotrypsin-like protein precursor, mRNA, complete cds	sp|Q00871|CTRB1_LITVA/8e-39/Chymotrypsin BI OS=Litopenaeus vannamei PE=1 SV=1	bmor:101735750/4e-89/transmembrane protease serine 9-like; K09640 transmembrane protease, serine 9 [EC:3.4.21.-]	VC1200/1e-20/---	PR00722/5.6E-14/Chymotrypsin serine protease family (S1) signature	NA
CL72.Contig5_All	gi|255046231|gb|ACU00133.1|/2.06622e-155/chymotrypsin-like protein precursor [Spodoptera litura]	gi|255046230|gb|GQ354838.1|/0.0/Spodoptera litura chymotrypsin-like protein precursor, mRNA, complete cds	sp|Q00871|CTRB1_LITVA/1e-38/Chymotrypsin BI OS=Litopenaeus vannamei PE=1 SV=1	bmor:101735750/2e-88/transmembrane protease serine 9-like; K09640 transmembrane protease, serine 9 [EC:3.4.21.-]	VC1200/2e-19/---	PR00722/1.4E-13/Chymotrypsin serine protease family (S1) signature	NA
CL72.Contig6_All	gi|255046231|gb|ACU00133.1|/1.41996e-155/chymotrypsin-like protein precursor [Spodoptera litura]	gi|255046230|gb|GQ354838.1|/0.0/Spodoptera litura chymotrypsin-like protein precursor, mRNA, complete cds	sp|Q00871|CTRB1_LITVA/5e-39/Chymotrypsin BI OS=Litopenaeus vannamei PE=1 SV=1	bmor:101735750/4e-89/transmembrane protease serine 9-like; K09640 transmembrane protease, serine 9 [EC:3.4.21.-]	VC1200/4e-19/---	PR00722/1.4E-13/Chymotrypsin serine protease family (S1) signature	NA
CL72.Contig7_All	gi|255046231|gb|ACU00133.1|/1.48512e-06/chymotrypsin-like protein precursor [Spodoptera litura]	gi|255046230|gb|GQ354838.1|/9e-17/Spodoptera litura chymotrypsin-like protein precursor, mRNA, complete cds	NA	NA	NA	NA	NA
CL72.Contig8_All	gi|29501764|gb|AAO75039.1|/5.17397e-07/chymotrypsin precursor [Spodoptera frugiperda]	gi|255046230|gb|GQ354838.1|/1e-18/Spodoptera litura chymotrypsin-like protein precursor, mRNA, complete cds	NA	NA	NA	NA	NA
CL73.Contig1_All	NA	NA	NA	NA	NA	NA	NA
CL73.Contig2_All	gi|357606000|gb|EHJ64868.1|/0/putative exocyst complex component [Danaus plexippus]	gi|512907244|ref|XM_004926337.1|/1e-17/PREDICTED: Bombyx mori exocyst complex component 7-like (LOC101741487), mRNA	sp|Q9VSJ8|EXOC7_DROME/1e-118/Exocyst complex component 7 OS=Drosophila melanogaster GN=exo70 PE=1 SV=2	bmor:101741487/0.0/exocyst complex component 7; K07195 exocyst complex component 7	DRA0210/3e-06/---	PF10505/4.5E-7/NMDA receptor-regulated gene protein 2 C-terminus	NA
CL73.Contig3_All	gi|357606000|gb|EHJ64868.1|/0/putative exocyst complex component [Danaus plexippus]	gi|512907244|ref|XM_004926337.1|/1e-17/PREDICTED: Bombyx mori exocyst complex component 7-like (LOC101741487), mRNA	sp|Q9VSJ8|EXOC7_DROME/1e-118/Exocyst complex component 7 OS=Drosophila melanogaster GN=exo70 PE=1 SV=2	bmor:101741487/0.0/exocyst complex component 7; K07195 exocyst complex component 7	DRA0210/3e-06/---	PTHR12542/1.2E-126/--	NA
CL74.Contig1_All	gi|357603401|gb|EHJ63744.1|/0/hypothetical protein KGM_18067 [Danaus plexippus]	gi|512930585|ref|XM_004932039.1|/2e-40/PREDICTED: Bombyx mori uncharacterized LOC101744580 (LOC101744580), mRNA	sp|Q02817|MUC2_HUMAN/4e-15/Mucin-2 OS=Homo sapiens GN=MUC2 PE=1 SV=2	aec:105150917/3e-23/zinc finger protein 345-like; K09228 KRAB domain-containing zinc finger protein	NA	SM00298/6.9E-18/Chromatin organization modifier domain	NA
CL74.Contig2_All	gi|357603401|gb|EHJ63744.1|/0/hypothetical protein KGM_18067 [Danaus plexippus]	gi|512930585|ref|XM_004932039.1|/1e-40/PREDICTED: Bombyx mori uncharacterized LOC101744580 (LOC101744580), mRNA	sp|Q02817|MUC2_HUMAN/3e-15/Mucin-2 OS=Homo sapiens GN=MUC2 PE=1 SV=2	aec:105150917/3e-23/zinc finger protein 345-like; K09228 KRAB domain-containing zinc finger protein	NA	PTHR22812/1.1E-22/--	NA
CL74.Contig3_All	gi|357603401|gb|EHJ63744.1|/0/hypothetical protein KGM_18067 [Danaus plexippus]	gi|512930585|ref|XM_004932039.1|/2e-40/PREDICTED: Bombyx mori uncharacterized LOC101744580 (LOC101744580), mRNA	sp|Q02817|MUC2_HUMAN/4e-15/Mucin-2 OS=Homo sapiens GN=MUC2 PE=1 SV=2	aec:105150917/3e-30/zinc finger protein 345-like; K09228 KRAB domain-containing zinc finger protein	NA	PF00385/8.3E-17/Chromo (CHRromatin Organisation MOdifier) domain	NA
CL74.Contig4_All	gi|357603401|gb|EHJ63744.1|/0/hypothetical protein KGM_18067 [Danaus plexippus]	gi|512930585|ref|XM_004932039.1|/2e-40/PREDICTED: Bombyx mori uncharacterized LOC101744580 (LOC101744580), mRNA	sp|Q02817|MUC2_HUMAN/4e-15/Mucin-2 OS=Homo sapiens GN=MUC2 PE=1 SV=2	aec:105150917/3e-30/zinc finger protein 345-like; K09228 KRAB domain-containing zinc finger protein	NA	PTHR22812/1.1E-22/--	NA
CL74.Contig5_All	gi|357603401|gb|EHJ63744.1|/0/hypothetical protein KGM_18067 [Danaus plexippus]	gi|512930585|ref|XM_004932039.1|/2e-40/PREDICTED: Bombyx mori uncharacterized LOC101744580 (LOC101744580), mRNA	sp|Q02817|MUC2_HUMAN/9e-15/Mucin-2 OS=Homo sapiens GN=MUC2 PE=1 SV=2	aec:105150917/3e-30/zinc finger protein 345-like; K09228 KRAB domain-containing zinc finger protein	NA	SM00298/6.9E-18/Chromatin organization modifier domain	NA
CL74.Contig6_All	gi|357603401|gb|EHJ63744.1|/0/hypothetical protein KGM_18067 [Danaus plexippus]	gi|512930585|ref|XM_004932039.1|/2e-40/PREDICTED: Bombyx mori uncharacterized LOC101744580 (LOC101744580), mRNA	sp|Q02817|MUC2_HUMAN/9e-15/Mucin-2 OS=Homo sapiens GN=MUC2 PE=1 SV=2	aec:105150917/3e-30/zinc finger protein 345-like; K09228 KRAB domain-containing zinc finger protein	NA	PS50013/17.444/Chromo and chromo shadow domain profile.	NA
CL75.Contig1_All	gi|512892466|ref|XP_004922938.1|/0/PREDICTED: phosphatidylinositol 4-kinase beta-like [Bombyx mori]	gi|512892465|ref|XM_004922881.1|/1e-47/PREDICTED: Bombyx mori phosphatidylinositol 4-kinase beta-like (LOC101741374), mRNA	sp|Q6GN16|PI4KB_XENLA/7e-176/Phosphatidylinositol 4-kinase beta OS=Xenopus laevis GN=pi4kb PE=2 SV=1	bmor:101741374/0.0/phosphatidylinositol 4-kinase beta; K00888 phosphatidylinositol 4-kinase [EC:2.7.1.67]	SPAC22E12.16c/1e-58/---	PTHR10048:SF22/1.5E-193/--	NA
CL75.Contig2_All	gi|512892466|ref|XP_004922938.1|/0/PREDICTED: phosphatidylinositol 4-kinase beta-like [Bombyx mori]	gi|512892465|ref|XM_004922881.1|/1e-47/PREDICTED: Bombyx mori phosphatidylinositol 4-kinase beta-like (LOC101741374), mRNA	sp|Q6GN16|PI4KB_XENLA/7e-176/Phosphatidylinositol 4-kinase beta OS=Xenopus laevis GN=pi4kb PE=2 SV=1	bmor:101741374/0.0/phosphatidylinositol 4-kinase beta; K00888 phosphatidylinositol 4-kinase [EC:2.7.1.67]	SPAC22E12.16c/9e-59/---	PS00915/-/Phosphatidylinositol 3- and 4-kinases signature 1.	NA
CL75.Contig3_All	gi|512892466|ref|XP_004922938.1|/0/PREDICTED: phosphatidylinositol 4-kinase beta-like [Bombyx mori]	gi|512892465|ref|XM_004922881.1|/1e-47/PREDICTED: Bombyx mori phosphatidylinositol 4-kinase beta-like (LOC101741374), mRNA	sp|Q6GN16|PI4KB_XENLA/7e-176/Phosphatidylinositol 4-kinase beta OS=Xenopus laevis GN=pi4kb PE=2 SV=1	bmor:101741374/0.0/phosphatidylinositol 4-kinase beta; K00888 phosphatidylinositol 4-kinase [EC:2.7.1.67]	SPAC22E12.16c/9e-59/---	PS00915/-/Phosphatidylinositol 3- and 4-kinases signature 1.	NA
CL76.Contig1_All	gi|662207020|ref|XP_008476992.1|/2.78889e-120/PREDICTED: uncharacterized protein LOC103513915 [Diaphorina citri]	gi|291201257|emb|FP340432.1|/2e-15/94B11_HaBAC_fin, Helicoverpa armigera BAC, pupae DNA	sp|B0BN95|HARB1_RAT/2e-12/Putative nuclease HARBI1 OS=Rattus norvegicus GN=Harbi1 PE=2 SV=1	api:100164196/2e-27/uncharacterized LOC100164196; K06709 jumonji domain-containing protein 2 [EC:1.14.11.-]	NA	PTHR22930/1.1E-121/--	NA
CL76.Contig2_All	gi|662207020|ref|XP_008476992.1|/3.50924e-80/PREDICTED: uncharacterized protein LOC103513915 [Diaphorina citri]	gi|291201234|emb|FP340409.1|/5e-43/49G12_SfBAC_fin, Spodoptera frugiperda BAC, egg DNA	sp|Q503V0|CHMP6_DANRE/1e-23/Charged multivesicular body protein 6 OS=Danio rerio GN=chmp6 PE=2 SV=3	bmor:101744531/1e-36/charged multivesicular body protein 6-A; K12195 charged multivesicular body protein 6	NA	PTHR22930/2.7E-79/--	NA
CL76.Contig3_All	gi|662207020|ref|XP_008476992.1|/6.15605e-112/PREDICTED: uncharacterized protein LOC103513915 [Diaphorina citri]	gi|291201257|emb|FP340432.1|/2e-15/94B11_HaBAC_fin, Helicoverpa armigera BAC, pupae DNA	sp|B0BN95|HARB1_RAT/2e-12/Putative nuclease HARBI1 OS=Rattus norvegicus GN=Harbi1 PE=2 SV=1	spu:764666/1e-25/uncharacterized LOC764666; K15442 tRNA-specific adenosine deaminase 3	NA	PTHR22930:SF18/4.7E-117/--	NA
CL76.Contig4_All	gi|328726643|ref|XP_003248981.1|/1.10028e-28/PREDICTED: uncharacterized protein LOC100570774, partial [Acyrthosiphon pisum]	NA	NA	api:100164196/1e-24/uncharacterized LOC100164196; K06709 jumonji domain-containing protein 2 [EC:1.14.11.-]	NA	PTHR22930/2.0E-28/--	NA
CL77.Contig1_All	gi|332024571|gb|EGI64769.1|/1.23698e-14/hypothetical protein G5I_06959 [Acromyrmex echinatior]	NA	NA	NA	NA	PS51029/15.669/MADF domain profile.	NA
CL77.Contig2_All	gi|332024571|gb|EGI64769.1|/3.88142e-15/hypothetical protein G5I_06959 [Acromyrmex echinatior]	NA	NA	NA	NA	PS51029/15.669/MADF domain profile.	NA
CL77.Contig3_All	gi|641655978|ref|XP_008179798.1|/7.21031e-42/PREDICTED: putative nuclease HARBI1 [Acyrthosiphon pisum]	NA	NA	api:100160943/4e-06/dynamin-1-like protein; K17065 dynamin 1-like protein [EC:3.6.5.5]	NA	PS51029/10.666/MADF domain profile.	NA
CL77.Contig4_All	gi|641652352|ref|XP_008178355.1|/1.8133e-102/PREDICTED: putative nuclease HARBI1 [Acyrthosiphon pisum]	NA	sp|Q6AZB8|HARB1_DANRE/1e-07/Putative nuclease HARBI1 OS=Danio rerio GN=harbi1 PE=2 SV=1	spu:764666/3e-27/uncharacterized LOC764666; K15442 tRNA-specific adenosine deaminase 3	NA	PF13359/5.2E-30/DDE superfamily endonuclease	NA
CL77.Contig5_All	gi|641652352|ref|XP_008178355.1|/7.23428e-103/PREDICTED: putative nuclease HARBI1 [Acyrthosiphon pisum]	gi|187942439|gb|EU601172.1|/8e-22/Agrotis ipsilon muscle actin mRNA, complete cds	sp|Q6AZB8|HARB1_DANRE/5e-08/Putative nuclease HARBI1 OS=Danio rerio GN=harbi1 PE=2 SV=1	spu:764666/8e-28/uncharacterized LOC764666; K15442 tRNA-specific adenosine deaminase 3	NA	PF13359/1.3E-30/DDE superfamily endonuclease	NA
CL78.Contig1_All	gi|357606129|gb|EHJ64926.1|/0/putative tpr repeat nuclear phosphoprotein [Danaus plexippus]	gi|512886480|ref|XM_004921707.1|/0.0/PREDICTED: Bombyx mori RNA polymerase-associated protein CTR9 homolog (LOC101742618), mRNA	sp|Q6DEU9|CTR9_XENTR/0.0/RNA polymerase-associated protein CTR9 homolog OS=Xenopus tropicalis GN=ctr9 PE=2 SV=1	pxy:105392235/0.0/RNA polymerase-associated protein CTR9 homolog; K15176 RNA polymerase-associated protein CTR9	SPAC27D7.14c/3e-69/---	PS50293/54.668/TPR repeat region circular profile.	NA
CL78.Contig2_All	gi|357606129|gb|EHJ64926.1|/0/putative tpr repeat nuclear phosphoprotein [Danaus plexippus]	gi|512886480|ref|XM_004921707.1|/0.0/PREDICTED: Bombyx mori RNA polymerase-associated protein CTR9 homolog (LOC101742618), mRNA	sp|Q6DEU9|CTR9_XENTR/0.0/RNA polymerase-associated protein CTR9 homolog OS=Xenopus tropicalis GN=ctr9 PE=2 SV=1	pxy:105392235/0.0/RNA polymerase-associated protein CTR9 homolog; K15176 RNA polymerase-associated protein CTR9	SPAC27D7.14c/3e-69/---	PS50293/54.668/TPR repeat region circular profile.	NA
CL78.Contig3_All	gi|357606129|gb|EHJ64926.1|/0/putative tpr repeat nuclear phosphoprotein [Danaus plexippus]	gi|512886480|ref|XM_004921707.1|/0.0/PREDICTED: Bombyx mori RNA polymerase-associated protein CTR9 homolog (LOC101742618), mRNA	sp|Q6DEU9|CTR9_XENTR/0.0/RNA polymerase-associated protein CTR9 homolog OS=Xenopus tropicalis GN=ctr9 PE=2 SV=1	pxy:105392235/0.0/RNA polymerase-associated protein CTR9 homolog; K15176 RNA polymerase-associated protein CTR9	SPAC27D7.14c/3e-69/---	PS50293/54.668/TPR repeat region circular profile.	NA
CL78.Contig4_All	gi|357606129|gb|EHJ64926.1|/0/putative tpr repeat nuclear phosphoprotein [Danaus plexippus]	gi|512886480|ref|XM_004921707.1|/0.0/PREDICTED: Bombyx mori RNA polymerase-associated protein CTR9 homolog (LOC101742618), mRNA	sp|Q6DEU9|CTR9_XENTR/0.0/RNA polymerase-associated protein CTR9 homolog OS=Xenopus tropicalis GN=ctr9 PE=2 SV=1	pxy:105392235/0.0/RNA polymerase-associated protein CTR9 homolog; K15176 RNA polymerase-associated protein CTR9	SPAC27D7.14c/3e-69/---	PS50293/54.668/TPR repeat region circular profile.	NA
CL78.Contig5_All	gi|357606129|gb|EHJ64926.1|/0/putative tpr repeat nuclear phosphoprotein [Danaus plexippus]	gi|512886480|ref|XM_004921707.1|/0.0/PREDICTED: Bombyx mori RNA polymerase-associated protein CTR9 homolog (LOC101742618), mRNA	sp|Q6DEU9|CTR9_XENTR/0.0/RNA polymerase-associated protein CTR9 homolog OS=Xenopus tropicalis GN=ctr9 PE=2 SV=1	pxy:105392235/0.0/RNA polymerase-associated protein CTR9 homolog; K15176 RNA polymerase-associated protein CTR9	SPAC27D7.14c/3e-69/---	PS50293/54.668/TPR repeat region circular profile.	NA
CL78.Contig6_All	gi|357606129|gb|EHJ64926.1|/0/putative tpr repeat nuclear phosphoprotein [Danaus plexippus]	gi|512886480|ref|XM_004921707.1|/0.0/PREDICTED: Bombyx mori RNA polymerase-associated protein CTR9 homolog (LOC101742618), mRNA	sp|Q6DEU9|CTR9_XENTR/0.0/RNA polymerase-associated protein CTR9 homolog OS=Xenopus tropicalis GN=ctr9 PE=2 SV=1	pxy:105392235/0.0/RNA polymerase-associated protein CTR9 homolog; K15176 RNA polymerase-associated protein CTR9	SPAC27D7.14c/3e-69/---	PS50293/54.668/TPR repeat region circular profile.	NA
CL79.Contig1_All	gi|669215019|emb|CDW61002.1|/4.47341e-84/Cell wall-associated hydrolase [Trichuris trichiura]	gi|83281396|gb|AC167967.6|/1e-145/Culex pipiens quinquefasciatus, clone Culex pipiens quinquefasciatus-3940144D9, complete sequence	NA	NA	NA	NA	NA
CL79.Contig2_All	NA	gi|153919428|dbj|AK282903.1|/5e-27/Gryllus bimaculatus mRNA, GBcontig29764	NA	NA	NA	NA	NA
CL79.Contig3_All	gi|669214824|emb|CDW61111.1|/2.98439e-22/hypothetical protein TTRE_0000953901 [Trichuris trichiura]	gi|553832027|gb|KF438023.1|/2e-87/Lotharella sp. CCMP622 plastid, complete genome	NA	NA	NA	NA	NA
CL79.Contig4_All	gi|669215019|emb|CDW61002.1|/2.16234e-28/Cell wall-associated hydrolase [Trichuris trichiura]	gi|553832027|gb|KF438023.1|/1e-56/Lotharella sp. CCMP622 plastid, complete genome	NA	NA	NA	NA	NA
CL79.Contig5_All	gi|669215019|emb|CDW61002.1|/5.585e-82/Cell wall-associated hydrolase [Trichuris trichiura]	gi|83281396|gb|AC167967.6|/1e-147/Culex pipiens quinquefasciatus, clone Culex pipiens quinquefasciatus-3940144D9, complete sequence	NA	NA	NA	NA	NA
CL79.Contig6_All	NA	gi|153912046|dbj|AK270746.1|/4e-28/Gryllus bimaculatus mRNA, GBcontig17607	NA	NA	NA	NA	NA
CL79.Contig7_All	gi|669215019|emb|CDW61002.1|/3.30913e-84/Cell wall-associated hydrolase [Trichuris trichiura]	gi|83281396|gb|AC167967.6|/1e-145/Culex pipiens quinquefasciatus, clone Culex pipiens quinquefasciatus-3940144D9, complete sequence	NA	NA	NA	NA	NA
CL79.Contig8_All	gi|669215019|emb|CDW61002.1|/9.68129e-82/Cell wall-associated hydrolase [Trichuris trichiura]	gi|83281396|gb|AC167967.6|/1e-142/Culex pipiens quinquefasciatus, clone Culex pipiens quinquefasciatus-3940144D9, complete sequence	NA	NA	NA	NA	NA
CL79.Contig9_All	gi|308450159|ref|XP_003088200.1|/2.6191e-24/hypothetical protein CRE_03576 [Caenorhabditis remanei] &gt;gi|308248801|gb|EFO92753.1| hypothetical protein CRE_03576 [Caenorhabditis remanei]	gi|78097480|gb|AC167666.4|/1e-68/Culex pipiens quinquefasciatus, clone Culex pipiens quinquefasciatus-3940120D9, complete sequence	NA	NA	NA	NA	NA
CL79.Contig10_All	gi|669215019|emb|CDW61002.1|/1.24751e-34/Cell wall-associated hydrolase [Trichuris trichiura]	gi|553832027|gb|KF438023.1|/1e-134/Lotharella sp. CCMP622 plastid, complete genome	NA	NA	NA	NA	NA
CL79.Contig11_All	gi|308450159|ref|XP_003088200.1|/1.55703e-18/hypothetical protein CRE_03576 [Caenorhabditis remanei] &gt;gi|308248801|gb|EFO92753.1| hypothetical protein CRE_03576 [Caenorhabditis remanei]	gi|83281396|gb|AC167967.6|/2e-46/Culex pipiens quinquefasciatus, clone Culex pipiens quinquefasciatus-3940144D9, complete sequence	NA	NA	NA	NA	NA
CL79.Contig12_All	gi|678307891|emb|CDW90691.1|/2.34579e-07/UNKNOWN [Stylonychia lemnae]	gi|153921437|dbj|AK283123.1|/9e-25/Gryllus bimaculatus mRNA, GBcontig29984	NA	NA	NA	NA	NA
CL79.Contig13_All	gi|308450159|ref|XP_003088200.1|/3.7541e-41/hypothetical protein CRE_03576 [Caenorhabditis remanei] &gt;gi|308248801|gb|EFO92753.1| hypothetical protein CRE_03576 [Caenorhabditis remanei]	gi|78097480|gb|AC167666.4|/3e-78/Culex pipiens quinquefasciatus, clone Culex pipiens quinquefasciatus-3940120D9, complete sequence	NA	NA	NA	NA	NA
CL79.Contig14_All	gi|669214688|emb|CDW61246.1|/1.13054e-13/hypothetical protein TTRE_0000969201, partial [Trichuris trichiura]	gi|12656401|gb|AF305058.1|AF305058/6e-67/Scapharca broughtonii 16S ribosomal RNA gene, partial sequence; mitochondrial gene for mitochondrial product	NA	NA	NA	NA	NA
CL79.Contig15_All	NA	NA	NA	NA	NA	NA	NA
CL79.Contig16_All	gi|308450159|ref|XP_003088200.1|/2.76587e-12/hypothetical protein CRE_03576 [Caenorhabditis remanei] &gt;gi|308248801|gb|EFO92753.1| hypothetical protein CRE_03576 [Caenorhabditis remanei]	gi|78097480|gb|AC167666.4|/3e-38/Culex pipiens quinquefasciatus, clone Culex pipiens quinquefasciatus-3940120D9, complete sequence	NA	NA	NA	NA	NA
CL79.Contig17_All	gi|669215892|emb|CDW60789.1|/9.01203e-32/Cell wall-associated hydrolase [Trichuris trichiura]	gi|83281396|gb|AC167967.6|/1e-147/Culex pipiens quinquefasciatus, clone Culex pipiens quinquefasciatus-3940144D9, complete sequence	NA	NA	NA	NA	NA
CL80.Contig1_All	gi|567975442|gb|AHC98015.1|/0/sid 3 [Spodoptera litura]	gi|528080847|gb|KC292008.1|/0.0/Helicoverpa armigera Sid-1-like protein (sil-1) mRNA, partial cds	sp|Q6AXF6|SIDT1_MOUSE/2e-104/SID1 transmembrane family member 1 OS=Mus musculus GN=Sidt1 PE=2 SV=1	oaa:100075123/9e-16/SRRM2; serine/arginine repetitive matrix 2; K13172 serine/arginine repetitive matrix protein 2	DR2133/4e-06/---	PTHR12185:SF14/8.6E-163/--	biological_process:GO:0044699//single-organism process;
CL80.Contig2_All	gi|567975442|gb|AHC98015.1|/5.77226e-65/sid 3 [Spodoptera litura]	gi|528080847|gb|KC292008.1|/3e-88/Helicoverpa armigera Sid-1-like protein (sil-1) mRNA, partial cds	sp|Q6AXF6|SIDT1_MOUSE/3e-28/SID1 transmembrane family member 1 OS=Mus musculus GN=Sidt1 PE=2 SV=1	NA	NA	NA	biological_process:GO:0016246//RNA interference;GO:0033227//dsRNA transport;cellular_component:GO:0016021//integral component of membrane;molecular_function:GO:0051033//RNA transmembrane transporter activity;
CL80.Contig3_All	gi|567975442|gb|AHC98015.1|/0/sid 3 [Spodoptera litura]	gi|528080847|gb|KC292008.1|/1e-177/Helicoverpa armigera Sid-1-like protein (sil-1) mRNA, partial cds	sp|Q6AXF6|SIDT1_MOUSE/3e-65/SID1 transmembrane family member 1 OS=Mus musculus GN=Sidt1 PE=2 SV=1	oaa:100075123/4e-15/SRRM2; serine/arginine repetitive matrix 2; K13172 serine/arginine repetitive matrix protein 2	DR2133/8e-06/---	PTHR12185:SF14/2.9E-108/--	NA
CL80.Contig4_All	gi|567975442|gb|AHC98015.1|/0/sid 3 [Spodoptera litura]	gi|528080847|gb|KC292008.1|/0.0/Helicoverpa armigera Sid-1-like protein (sil-1) mRNA, partial cds	sp|Q6AXF6|SIDT1_MOUSE/8e-83/SID1 transmembrane family member 1 OS=Mus musculus GN=Sidt1 PE=2 SV=1	oaa:100075123/6e-20/SRRM2; serine/arginine repetitive matrix 2; K13172 serine/arginine repetitive matrix protein 2	DR2133/8e-06/---	PTHR12185:SF14/1.3E-130/--	NA
CL80.Contig5_All	gi|567975442|gb|AHC98015.1|/7.95071e-65/sid 3 [Spodoptera litura]	gi|528080847|gb|KC292008.1|/3e-88/Helicoverpa armigera Sid-1-like protein (sil-1) mRNA, partial cds	sp|Q6AXF6|SIDT1_MOUSE/3e-28/SID1 transmembrane family member 1 OS=Mus musculus GN=Sidt1 PE=2 SV=1	NA	NA	PTHR12185/3.7E-51/--	biological_process:GO:0016246//RNA interference;GO:0033227//dsRNA transport;cellular_component:GO:0016021//integral component of membrane;molecular_function:GO:0051033//RNA transmembrane transporter activity;
CL80.Contig6_All	gi|567975442|gb|AHC98015.1|/0/sid 3 [Spodoptera litura]	gi|528080847|gb|KC292008.1|/0.0/Helicoverpa armigera Sid-1-like protein (sil-1) mRNA, partial cds	sp|Q6AXF6|SIDT1_MOUSE/6e-114/SID1 transmembrane family member 1 OS=Mus musculus GN=Sidt1 PE=2 SV=1	rno:313620/7e-13/Srrm1; serine/arginine repetitive matrix 1; K13171 serine/arginine repetitive matrix protein 1	DR2133/3e-08/---	PTHR12185/1.0E-24/--	biological_process:GO:0016246//RNA interference;GO:0033227//dsRNA transport;cellular_component:GO:0016021//integral component of membrane;molecular_function:GO:0051033//RNA transmembrane transporter activity;
CL80.Contig7_All	gi|164448648|ref|NP_001106736.1|/1.47753e-89/sid-1-related gene3 precursor [Bombyx mori] &gt;gi|163838584|dbj|BAF95806.1| sid-1-like protein3 [Bombyx mori]	NA	sp|Q6AXF6|SIDT1_MOUSE/3e-12/SID1 transmembrane family member 1 OS=Mus musculus GN=Sidt1 PE=2 SV=1	cbr:CBG07956/6e-11/Cbr-rsr-1; C. briggsae CBR-RSR-1 protein; K13171 serine/arginine repetitive matrix protein 1	NA	PTHR12185:SF14/2.2E-23/--	NA
CL80.Contig8_All	gi|567975442|gb|AHC98015.1|/0/sid 3 [Spodoptera litura]	gi|528080847|gb|KC292008.1|/0.0/Helicoverpa armigera Sid-1-like protein (sil-1) mRNA, partial cds	sp|Q6AXF6|SIDT1_MOUSE/9e-119/SID1 transmembrane family member 1 OS=Mus musculus GN=Sidt1 PE=2 SV=1	oaa:100075123/2e-20/SRRM2; serine/arginine repetitive matrix 2; K13172 serine/arginine repetitive matrix protein 2	DR2133/8e-06/---	PTHR12185/1.9E-194/--	NA
CL81.Contig1_All	gi|512932387|ref|XP_004932533.1|/2.70639e-151/PREDICTED: solute carrier family 25 member 38-like isoform X2 [Bombyx mori] &gt;gi|512932391|ref|XP_004932534.1| PREDICTED: solute carrier family 25 member 38-like isoform X3 [Bombyx mori]	gi|512932390|ref|XM_004932477.1|/1e-27/PREDICTED: Bombyx mori solute carrier family 25 member 38-like (LOC101745781), transcript variant X3, mRNA	sp|Q96DW6|S2538_HUMAN/3e-81/Solute carrier family 25 member 38 OS=Homo sapiens GN=SLC25A38 PE=1 SV=1	bmor:101745781/3e-149/solute carrier family 25 member 38-B-like; K15118 solute carrier family 25, member 38	NA	PS50920/19.081/Solute carrier (Solcar) repeat profile.	biological_process:GO:0006810//transport;cellular_component:GO:0016020//membrane;
CL81.Contig2_All	gi|512932387|ref|XP_004932533.1|/1.09584e-148/PREDICTED: solute carrier family 25 member 38-like isoform X2 [Bombyx mori] &gt;gi|512932391|ref|XP_004932534.1| PREDICTED: solute carrier family 25 member 38-like isoform X3 [Bombyx mori]	gi|512932390|ref|XM_004932477.1|/7e-28/PREDICTED: Bombyx mori solute carrier family 25 member 38-like (LOC101745781), transcript variant X3, mRNA	sp|Q96DW6|S2538_HUMAN/2e-81/Solute carrier family 25 member 38 OS=Homo sapiens GN=SLC25A38 PE=1 SV=1	bmor:101745781/2e-149/solute carrier family 25 member 38-B-like; K15118 solute carrier family 25, member 38	NA	PS50920/19.081/Solute carrier (Solcar) repeat profile.	biological_process:GO:0006810//transport;cellular_component:GO:0016020//membrane;
CL81.Contig3_All	gi|512932383|ref|XP_004932532.1|/1.10845e-155/PREDICTED: solute carrier family 25 member 38-like isoform X1 [Bombyx mori]	gi|512932390|ref|XM_004932477.1|/8e-28/PREDICTED: Bombyx mori solute carrier family 25 member 38-like (LOC101745781), transcript variant X3, mRNA	sp|Q96DW6|S2538_HUMAN/2e-81/Solute carrier family 25 member 38 OS=Homo sapiens GN=SLC25A38 PE=1 SV=1	bmor:101745781/2e-156/solute carrier family 25 member 38-B-like; K15118 solute carrier family 25, member 38	NA	PTHR24089:SF107/8.1E-133/--	NA
CL82.Contig1_All	gi|357615822|gb|EHJ69849.1|/4.69958e-140/hypothetical protein KGM_03967 [Danaus plexippus]	gi|512917020|ref|XM_004928727.1|/1e-111/PREDICTED: Bombyx mori voltage-dependent calcium channel type A subunit alpha-1-like (LOC101738988), mRNA	sp|P91645|CAC1A_DROME/1e-36/Voltage-dependent calcium channel type A subunit alpha-1 OS=Drosophila melanogaster GN=cac PE=2 SV=3	lcm:102354855/2e-06/CACNA1A; calcium channel, voltage-dependent, P/Q type, alpha 1A subunit; K04344 voltage-dependent calcium channel P/Q type alpha-1A	NA	NA	biological_process:GO:0007399//nervous system development;GO:0016043//cellular component organization;GO:0051716//cellular response to stimulus;GO:0009583//detection of light stimulus;GO:0048477//oogenesis;GO:0051049//regulation of transport;GO:0016192//vesicle-mediated transport;GO:0007269//neurotransmitter secretion;GO:0048522//positive regulation of cellular process;GO:0048468//cell developmen…
CL82.Contig2_All	gi|357615822|gb|EHJ69849.1|/0/hypothetical protein KGM_03967 [Danaus plexippus]	gi|512917020|ref|XM_004928727.1|/1e-136/PREDICTED: Bombyx mori voltage-dependent calcium channel type A subunit alpha-1-like (LOC101738988), mRNA	sp|P91645|CAC1A_DROME/2e-105/Voltage-dependent calcium channel type A subunit alpha-1 OS=Drosophila melanogaster GN=cac PE=2 SV=3	cel:CELE_T02C5.5/1e-40/unc-2; Uncharacterized protein; K05315 voltage-dependent calcium channel alpha 1, invertebrate	NA	PTHR10037/8.4E-59/--	biological_process:GO:0006967//positive regulation of antifungal peptide biosynthetic process;GO:0046843//dorsal appendage formation;GO:0006911//phagocytosis, engulfment;GO:0050908//detection of light stimulus involved in visual perception;GO:0008344//adult locomotory behavior;GO:0042045//epithelial fluid transport;GO:0046928//regulation of neurotransmitter secretion;GO:0006974//cellular response…
CL82.Contig3_All	gi|357615822|gb|EHJ69849.1|/1.5931e-53/hypothetical protein KGM_03967 [Danaus plexippus]	gi|512917020|ref|XM_004928727.1|/1e-45/PREDICTED: Bombyx mori voltage-dependent calcium channel type A subunit alpha-1-like (LOC101738988), mRNA	sp|P91645|CAC1A_DROME/4e-18/Voltage-dependent calcium channel type A subunit alpha-1 OS=Drosophila melanogaster GN=cac PE=2 SV=3	NA	NA	NA	biological_process:GO:0006967//positive regulation of antifungal peptide biosynthetic process;GO:0046843//dorsal appendage formation;GO:0006911//phagocytosis, engulfment;GO:0050908//detection of light stimulus involved in visual perception;GO:0008344//adult locomotory behavior;GO:0042045//epithelial fluid transport;GO:0008063//Toll signaling pathway;GO:0046928//regulation of neurotransmitter secr…
CL82.Contig4_All	gi|357615822|gb|EHJ69849.1|/1.22758e-154/hypothetical protein KGM_03967 [Danaus plexippus]	gi|512917020|ref|XM_004928727.1|/1e-136/PREDICTED: Bombyx mori voltage-dependent calcium channel type A subunit alpha-1-like (LOC101738988), mRNA	sp|P91645|CAC1A_DROME/1e-38/Voltage-dependent calcium channel type A subunit alpha-1 OS=Drosophila melanogaster GN=cac PE=2 SV=3	lcm:102354855/4e-06/CACNA1A; calcium channel, voltage-dependent, P/Q type, alpha 1A subunit; K04344 voltage-dependent calcium channel P/Q type alpha-1A	NA	NA	biological_process:GO:0007399//nervous system development;GO:0016043//cellular component organization;GO:0051716//cellular response to stimulus;GO:0009583//detection of light stimulus;GO:0048477//oogenesis;GO:0051049//regulation of transport;GO:0016192//vesicle-mediated transport;GO:0007269//neurotransmitter secretion;GO:0048522//positive regulation of cellular process;GO:0048468//cell developmen…
CL82.Contig5_All	gi|357615822|gb|EHJ69849.1|/0/hypothetical protein KGM_03967 [Danaus plexippus]	gi|512917020|ref|XM_004928727.1|/1e-136/PREDICTED: Bombyx mori voltage-dependent calcium channel type A subunit alpha-1-like (LOC101738988), mRNA	sp|P91645|CAC1A_DROME/2e-67/Voltage-dependent calcium channel type A subunit alpha-1 OS=Drosophila melanogaster GN=cac PE=2 SV=3	cbr:CBG02059/1e-15/Cbr-unc-2; C. briggsae CBR-UNC-2 protein; K05315 voltage-dependent calcium channel alpha 1, invertebrate	NA	PTHR10037/5.7E-21/--	biological_process:GO:0006967//positive regulation of antifungal peptide biosynthetic process;GO:0046843//dorsal appendage formation;GO:0006911//phagocytosis, engulfment;GO:0050908//detection of light stimulus involved in visual perception;GO:0008344//adult locomotory behavior;GO:0042045//epithelial fluid transport;GO:0046928//regulation of neurotransmitter secretion;GO:0006974//cellular response…
CL82.Contig6_All	gi|512917017|ref|XP_004928783.1|/0/PREDICTED: voltage-dependent calcium channel type A subunit alpha-1 [Bombyx mori]	gi|512917016|ref|XM_004928726.1|/0.0/PREDICTED: Bombyx mori cacophony (Cac), mRNA	sp|P91645|CAC1A_DROME/0.0/Voltage-dependent calcium channel type A subunit alpha-1 OS=Drosophila melanogaster GN=cac PE=2 SV=3	cbr:CBG02059/6e-143/Cbr-unc-2; C. briggsae CBR-UNC-2 protein; K05315 voltage-dependent calcium channel alpha 1, invertebrate	BH1501/3e-13/---	PS50222/11.082/EF-hand calcium-binding domain profile.	biological_process:GO:0006967//positive regulation of antifungal peptide biosynthetic process;GO:0046843//dorsal appendage formation;GO:0042994//cytoplasmic sequestering of transcription factor;GO:0006911//phagocytosis, engulfment;GO:0050908//detection of light stimulus involved in visual perception;GO:0008344//adult locomotory behavior;GO:0007632//visual behavior;GO:0042045//epithelial fluid tra…
CL83.Contig1_All	gi|512902999|ref|XP_004925512.1|/0/PREDICTED: KAT8 regulatory NSL complex subunit 1-like protein-like [Bombyx mori]	gi|512902998|ref|XM_004925455.1|/4e-44/PREDICTED: Bombyx mori KAT8 regulatory NSL complex subunit 1-like protein-like (LOC101746187), mRNA	sp|Q80TG1|KANL1_MOUSE/8e-21/KAT8 regulatory NSL complex subunit 1 OS=Mus musculus GN=Kansl1 PE=2 SV=1	bmor:101746187/0.0/KAT8 regulatory NSL complex subunit 1-like protein; K18400 KAT8 regulatory NSL complex subunit 1	NA	PTHR22443/3.1E-80/--	NA
CL83.Contig2_All	gi|512902999|ref|XP_004925512.1|/0/PREDICTED: KAT8 regulatory NSL complex subunit 1-like protein-like [Bombyx mori]	gi|512902998|ref|XM_004925455.1|/4e-44/PREDICTED: Bombyx mori KAT8 regulatory NSL complex subunit 1-like protein-like (LOC101746187), mRNA	sp|Q80TG1|KANL1_MOUSE/1e-22/KAT8 regulatory NSL complex subunit 1 OS=Mus musculus GN=Kansl1 PE=2 SV=1	bmor:101746187/0.0/KAT8 regulatory NSL complex subunit 1-like protein; K18400 KAT8 regulatory NSL complex subunit 1	NA	PTHR22443:SF13/1.1E-80/--	NA
CL83.Contig3_All	gi|512902999|ref|XP_004925512.1|/0/PREDICTED: KAT8 regulatory NSL complex subunit 1-like protein-like [Bombyx mori]	gi|512902998|ref|XM_004925455.1|/4e-44/PREDICTED: Bombyx mori KAT8 regulatory NSL complex subunit 1-like protein-like (LOC101746187), mRNA	sp|Q80TG1|KANL1_MOUSE/1e-22/KAT8 regulatory NSL complex subunit 1 OS=Mus musculus GN=Kansl1 PE=2 SV=1	bmor:101746187/0.0/KAT8 regulatory NSL complex subunit 1-like protein; K18400 KAT8 regulatory NSL complex subunit 1	NA	PTHR22443:SF13/1.1E-80/--	NA
CL83.Contig4_All	gi|512902999|ref|XP_004925512.1|/0/PREDICTED: KAT8 regulatory NSL complex subunit 1-like protein-like [Bombyx mori]	gi|512902998|ref|XM_004925455.1|/4e-44/PREDICTED: Bombyx mori KAT8 regulatory NSL complex subunit 1-like protein-like (LOC101746187), mRNA	sp|Q80TG1|KANL1_MOUSE/3e-22/KAT8 regulatory NSL complex subunit 1 OS=Mus musculus GN=Kansl1 PE=2 SV=1	bmor:101746187/0.0/KAT8 regulatory NSL complex subunit 1-like protein; K18400 KAT8 regulatory NSL complex subunit 1	NA	PTHR22443:SF13/4.8E-80/--	NA
CL83.Contig5_All	gi|512902999|ref|XP_004925512.1|/0/PREDICTED: KAT8 regulatory NSL complex subunit 1-like protein-like [Bombyx mori]	gi|512902998|ref|XM_004925455.1|/4e-44/PREDICTED: Bombyx mori KAT8 regulatory NSL complex subunit 1-like protein-like (LOC101746187), mRNA	sp|Q80TG1|KANL1_MOUSE/1e-22/KAT8 regulatory NSL complex subunit 1 OS=Mus musculus GN=Kansl1 PE=2 SV=1	bmor:101746187/0.0/KAT8 regulatory NSL complex subunit 1-like protein; K18400 KAT8 regulatory NSL complex subunit 1	NA	PTHR22443:SF13/1.1E-80/--	NA
CL83.Contig6_All	gi|512902999|ref|XP_004925512.1|/0/PREDICTED: KAT8 regulatory NSL complex subunit 1-like protein-like [Bombyx mori]	gi|512902998|ref|XM_004925455.1|/4e-44/PREDICTED: Bombyx mori KAT8 regulatory NSL complex subunit 1-like protein-like (LOC101746187), mRNA	sp|Q80TG1|KANL1_MOUSE/1e-22/KAT8 regulatory NSL complex subunit 1 OS=Mus musculus GN=Kansl1 PE=2 SV=1	bmor:101746187/0.0/KAT8 regulatory NSL complex subunit 1-like protein; K18400 KAT8 regulatory NSL complex subunit 1	NA	PTHR22443:SF13/1.1E-80/--	NA
CL83.Contig7_All	NA	NA	NA	NA	NA	NA	NA
CL84.Contig1_All	gi|512917181|ref|XP_004928824.1|/4.77084e-31/PREDICTED: uncharacterized protein LOC101745243 [Bombyx mori]	gi|512917180|ref|XM_004928767.1|/8e-16/PREDICTED: Bombyx mori uncharacterized LOC101745243 (LOC101745243), mRNA	sp|Q8R4X3|RBM12_MOUSE/4e-06/RNA-binding protein 12 OS=Mus musculus GN=Rbm12 PE=1 SV=3	xtr:779458/1e-06/mki67, kia; marker of proliferation Ki-67; K17582 antigen KI-67	NA	NA	NA
CL84.Contig2_All	gi|512917181|ref|XP_004928824.1|/3.46125e-31/PREDICTED: uncharacterized protein LOC101745243 [Bombyx mori]	gi|346714079|dbj|AK384607.1|/2e-37/Bombyx mori mRNA, clone: fcaL30A11	sp|Q9UQ35|SRRM2_HUMAN/6e-07/Serine/arginine repetitive matrix protein 2 OS=Homo sapiens GN=SRRM2 PE=1 SV=2	xtr:779458/8e-09/mki67, kia; marker of proliferation Ki-67; K17582 antigen KI-67	DR2133/2e-07/---	NA	biological_process:GO:0033227//dsRNA transport;
CL84.Contig3_All	gi|512917181|ref|XP_004928824.1|/3.29715e-145/PREDICTED: uncharacterized protein LOC101745243 [Bombyx mori]	gi|512917180|ref|XM_004928767.1|/7e-63/PREDICTED: Bombyx mori uncharacterized LOC101745243 (LOC101745243), mRNA	sp|Q9UQ35|SRRM2_HUMAN/3e-15/Serine/arginine repetitive matrix protein 2 OS=Homo sapiens GN=SRRM2 PE=1 SV=2	oaa:100075123/9e-15/SRRM2; serine/arginine repetitive matrix 2; K13172 serine/arginine repetitive matrix protein 2	CC3441/1e-07/---	NA	NA
CL84.Contig4_All	gi|512917181|ref|XP_004928824.1|/1.87111e-104/PREDICTED: uncharacterized protein LOC101745243 [Bombyx mori]	gi|512917180|ref|XM_004928767.1|/9e-63/PREDICTED: Bombyx mori uncharacterized LOC101745243 (LOC101745243), mRNA	sp|Q9UQ35|SRRM2_HUMAN/2e-08/Serine/arginine repetitive matrix protein 2 OS=Homo sapiens GN=SRRM2 PE=1 SV=2	hst:105184735/3e-10/IWS1-like protein; K17498 transcription factor SPN1	DR2133/2e-06/---	NA	NA
CL85.Contig1_All	gi|512919798|ref|XP_004929472.1|/3.21117e-157/PREDICTED: inactive pancreatic lipase-related protein 1-like [Bombyx mori]	gi|512919797|ref|XM_004929415.1|/3e-17/PREDICTED: Bombyx mori inactive pancreatic lipase-related protein 1-like (LOC101740553), mRNA	sp|P54315|LIPR1_HUMAN/1e-32/Inactive pancreatic lipase-related protein 1 OS=Homo sapiens GN=PNLIPRP1 PE=1 SV=1	hst:105180814/3e-48/phospholipase A1 member A-like; K19404 phosphatidic acid-selective&#160;phospholipase A1 [EC:3.1.1.-]	NA	PR00821/6.1E-9/Triacylglycerol lipase family signature	NA
CL85.Contig2_All	gi|512919798|ref|XP_004929472.1|/5.46188e-161/PREDICTED: inactive pancreatic lipase-related protein 1-like [Bombyx mori]	gi|512919797|ref|XM_004929415.1|/2e-33/PREDICTED: Bombyx mori inactive pancreatic lipase-related protein 1-like (LOC101740553), mRNA	sp|Q26304|LUCI_LUCMI/9e-52/Luciferin 4-monooxygenase OS=Luciola mingrelica PE=1 SV=1	hst:105180814/1e-50/phospholipase A1 member A-like; K19404 phosphatidic acid-selective&#160;phospholipase A1 [EC:3.1.1.-]	PAE1379/9e-30/---	PF00151/2.0E-60/Lipase	NA
CL85.Contig3_All	gi|512919798|ref|XP_004929472.1|/4.2385e-161/PREDICTED: inactive pancreatic lipase-related protein 1-like [Bombyx mori]	gi|512919797|ref|XM_004929415.1|/2e-33/PREDICTED: Bombyx mori inactive pancreatic lipase-related protein 1-like (LOC101740553), mRNA	sp|P54315|LIPR1_HUMAN/1e-33/Inactive pancreatic lipase-related protein 1 OS=Homo sapiens GN=PNLIPRP1 PE=1 SV=1	hst:105180814/8e-51/phospholipase A1 member A-like; K19404 phosphatidic acid-selective&#160;phospholipase A1 [EC:3.1.1.-]	NA	PF00151/2.1E-60/Lipase	NA
CL85.Contig4_All	gi|512912783|ref|XP_004927740.1|/3.91204e-45/PREDICTED: uncharacterized protein LOC101735793 [Bombyx mori]	gi|375200660|gb|JN742951.1|/4e-08/Cyprinus carpio clone 456422 microsatellite sequence	NA	pxy:105382749/1e-52/vascular endothelial growth factor B-like; K06724 neuropilin 1; K06819 neuropilin 2; K16858 vascular endothelial growth factor B	NA	NA	NA
CL85.Contig5_All	gi|512919798|ref|XP_004929472.1|/6.22814e-161/PREDICTED: inactive pancreatic lipase-related protein 1-like [Bombyx mori]	gi|512919797|ref|XM_004929415.1|/3e-33/PREDICTED: Bombyx mori inactive pancreatic lipase-related protein 1-like (LOC101740553), mRNA	sp|P54315|LIPR1_HUMAN/2e-33/Inactive pancreatic lipase-related protein 1 OS=Homo sapiens GN=PNLIPRP1 PE=1 SV=1	pxy:105382749/5e-52/vascular endothelial growth factor B-like; K06724 neuropilin 1; K06819 neuropilin 2; K16858 vascular endothelial growth factor B	NA	PR00821/1.4E-14/Triacylglycerol lipase family signature	NA
CL85.Contig6_All	gi|512919798|ref|XP_004929472.1|/6.1511e-161/PREDICTED: inactive pancreatic lipase-related protein 1-like [Bombyx mori]	gi|512919797|ref|XM_004929415.1|/3e-33/PREDICTED: Bombyx mori inactive pancreatic lipase-related protein 1-like (LOC101740553), mRNA	sp|P54315|LIPR1_HUMAN/2e-33/Inactive pancreatic lipase-related protein 1 OS=Homo sapiens GN=PNLIPRP1 PE=1 SV=1	hst:105180814/1e-50/phospholipase A1 member A-like; K19404 phosphatidic acid-selective&#160;phospholipase A1 [EC:3.1.1.-]	NA	PR00821/1.4E-14/Triacylglycerol lipase family signature	NA
CL85.Contig7_All	gi|512886684|ref|XP_004921799.1|/0/PREDICTED: egl nine homolog 1-like [Bombyx mori]	gi|512886683|ref|XM_004921742.1|/5e-72/PREDICTED: Bombyx mori egl nine homolog 1-like (LOC101739524), mRNA	sp|Q9GZT9|EGLN1_HUMAN/9e-71/Egl nine homolog 1 OS=Homo sapiens GN=EGLN1 PE=1 SV=1	bmor:101739524/0.0/egl nine homolog 1; K09592 hypoxia-inducible factor prolyl hydroxylase [EC:1.14.11.29]	VCA0949/8e-08/---	PS50865/10.833/Zinc finger MYND-type profile.	NA
CL85.Contig8_All	gi|512919798|ref|XP_004929472.1|/4.30396e-161/PREDICTED: inactive pancreatic lipase-related protein 1-like [Bombyx mori]	gi|512919797|ref|XM_004929415.1|/2e-33/PREDICTED: Bombyx mori inactive pancreatic lipase-related protein 1-like (LOC101740553), mRNA	sp|P54315|LIPR1_HUMAN/1e-33/Inactive pancreatic lipase-related protein 1 OS=Homo sapiens GN=PNLIPRP1 PE=1 SV=1	hst:105180814/8e-51/phospholipase A1 member A-like; K19404 phosphatidic acid-selective&#160;phospholipase A1 [EC:3.1.1.-]	NA	PF00151/2.1E-60/Lipase	NA
CL85.Contig9_All	gi|512919798|ref|XP_004929472.1|/1.20135e-161/PREDICTED: inactive pancreatic lipase-related protein 1-like [Bombyx mori]	gi|512919797|ref|XM_004929415.1|/2e-31/PREDICTED: Bombyx mori inactive pancreatic lipase-related protein 1-like (LOC101740553), mRNA	sp|P54315|LIPR1_HUMAN/2e-34/Inactive pancreatic lipase-related protein 1 OS=Homo sapiens GN=PNLIPRP1 PE=1 SV=1	hst:105180814/2e-51/phospholipase A1 member A-like; K19404 phosphatidic acid-selective&#160;phospholipase A1 [EC:3.1.1.-]	NA	PR00821/1.4E-14/Triacylglycerol lipase family signature	NA
CL85.Contig10_All	NA	NA	NA	NA	NA	NA	NA
CL86.Contig1_All	NA	NA	NA	NA	NA	NA	NA
CL86.Contig2_All	gi|357622385|gb|EHJ73887.1|/4.88937e-179/hypothetical protein KGM_13489 [Danaus plexippus]	NA	sp|Q8CG64|FKRP_MOUSE/2e-78/Fukutin-related protein OS=Mus musculus GN=Fkrp PE=1 SV=1	NA	NA	PTHR13627/3.8E-94/--	NA
CL87.Contig1_All	gi|525342768|ref|NP_001266291.1|/8.42177e-92/RecQ mediated genome instability 1 [Bombyx mori] &gt;gi|508732633|dbj|BAN29072.1| RecQ-mediated genome instability protein 1 [Bombyx mori]	NA	sp|Q6DDH2|RMI1_XENLA/3e-42/RecQ-mediated genome instability protein 1 OS=Xenopus laevis GN=rmi1 PE=2 SV=1	pxy:105381080/2e-161/recQ-mediated genome instability protein 1; K10990 RecQ-mediated genome instability protein 1	NA	PTHR14790/4.7E-56/--	NA
CL87.Contig2_All	gi|357630400|gb|EHJ78549.1|/2.20799e-49/RMI1, RecQ mediated genome instability 1,-like protein [Danaus plexippus]	NA	sp|Q6DDH2|RMI1_XENLA/5e-31/RecQ-mediated genome instability protein 1 OS=Xenopus laevis GN=rmi1 PE=2 SV=1	pxy:105381080/4e-80/recQ-mediated genome instability protein 1; K10990 RecQ-mediated genome instability protein 1	NA	PF08585/2.7E-19/Domain of unknown function (DUF1767)	NA
CL87.Contig3_All	gi|525342768|ref|NP_001266291.1|/8.41024e-93/RecQ mediated genome instability 1 [Bombyx mori] &gt;gi|508732633|dbj|BAN29072.1| RecQ-mediated genome instability protein 1 [Bombyx mori]	NA	sp|Q6DDH2|RMI1_XENLA/8e-42/RecQ-mediated genome instability protein 1 OS=Xenopus laevis GN=rmi1 PE=2 SV=1	pxy:105381080/3e-162/recQ-mediated genome instability protein 1; K10990 RecQ-mediated genome instability protein 1	NA	PF08585/1.3E-18/Domain of unknown function (DUF1767)	NA
CL88.Contig1_All	gi|668728205|gb|AIH07589.1|/2.20798e-101/glutathione S-transferase epsilon 14 [Spodoptera litura]	gi|421994475|emb|FO082296.1|/3e-08/14E14_SfBAC_fin, Spodoptera frugiperda BAC, egg DNA	sp|P46430|GSTT1_MANSE/6e-41/Glutathione S-transferase 1 OS=Manduca sexta GN=GST1 PE=2 SV=1	bmor:100141446/2e-60/GSTe3, GST10; glutathione S-transferase epsilon 3; K00799 glutathione S-transferase [EC:2.5.1.18]	sll0067/2e-14/---	PS50405/17.882/Soluble glutathione S-transferase C-terminal domain profile.	NA
CL88.Contig2_All	gi|668728205|gb|AIH07589.1|/4.42993e-57/glutathione S-transferase epsilon 14 [Spodoptera litura]	gi|421994475|emb|FO082296.1|/1e-07/14E14_SfBAC_fin, Spodoptera frugiperda BAC, egg DNA	sp|P46430|GSTT1_MANSE/5e-16/Glutathione S-transferase 1 OS=Manduca sexta GN=GST1 PE=2 SV=1	pxy:105395140/3e-28/glutathione S-transferase 1-like; K00799 glutathione S-transferase [EC:2.5.1.18]	NA	PTHR11260:SF162/2.7E-31/--	NA
CL88.Contig3_All	gi|668728205|gb|AIH07589.1|/3.3501e-34/glutathione S-transferase epsilon 14 [Spodoptera litura]	NA	sp|Q9VG95|GSTT5_DROME/6e-09/Glutathione S-transferase D5 OS=Drosophila melanogaster GN=GstD5 PE=3 SV=2	pxy:105395140/6e-16/glutathione S-transferase 1-like; K00799 glutathione S-transferase [EC:2.5.1.18]	NA	PS50405/14.958/Soluble glutathione S-transferase C-terminal domain profile.	NA
CL89.Contig1_All	gi|512888881|ref|XP_004922160.1|/2.81764e-62/PREDICTED: RNA-binding protein 48-like [Bombyx mori]	gi|512888880|ref|XM_004922103.1|/1e-09/PREDICTED: Bombyx mori RNA-binding protein 48-like (LOC101740439), mRNA	sp|Q5RL73|RBM48_HUMAN/2e-32/RNA-binding protein 48 OS=Homo sapiens GN=RBM48 PE=2 SV=1	NA	NA	PF13893/4.1E-5/RNA recognition motif. (a.k.a. RRM, RBD, or RNP domain)	NA
CL89.Contig2_All	gi|512888881|ref|XP_004922160.1|/1.15751e-64/PREDICTED: RNA-binding protein 48-like [Bombyx mori]	gi|512888880|ref|XM_004922103.1|/1e-09/PREDICTED: Bombyx mori RNA-binding protein 48-like (LOC101740439), mRNA	sp|Q5RL73|RBM48_HUMAN/4e-32/RNA-binding protein 48 OS=Homo sapiens GN=RBM48 PE=2 SV=1	NA	NA	PF13893/4.4E-5/RNA recognition motif. (a.k.a. RRM, RBD, or RNP domain)	NA
CL90.Contig1_All	gi|302403437|gb|ADL38967.1|/1.20655e-80/unknown [Spodoptera exigua]	gi|302403436|gb|GU983916.1|/0.0/Spodoptera exigua clone 1H unknown mRNA	NA	NA	NA	NA	NA
CL90.Contig2_All	gi|302403437|gb|ADL38967.1|/3.45265e-94/unknown [Spodoptera exigua]	gi|371912481|dbj|AK392165.1|/6e-06/Sus scrofa mRNA, clone: HTMT10054A01, expressed in hypothalamus	NA	bfo:BRAFLDRAFT_125501/4e-07/hypothetical protein; K15053 charged multivesicular body protein 7	NA	NA	NA
CL91.Contig1_All	gi|488527589|ref|XP_004455610.1|/0/PREDICTED: LOW QUALITY PROTEIN: tubulin beta chain [Dasypus novemcinctus]	gi|7022461|dbj|AK001295.1|/0.0/Homo sapiens cDNA FLJ10433 fis, clone NT2RP1000478, highly similar to Tubulin beta-6 chain	sp|P09244|TBB7_CHICK/0.0/Tubulin beta-7 chain OS=Gallus gallus PE=2 SV=1	tup:102484851/0.0/TUBB; tubulin, beta class I; K07375 tubulin beta	ECU03g0820i/0.0/---	PS00228/-/Tubulin-beta mRNA autoregulation signal.	biological_process:GO:0030705//cytoskeleton-dependent intracellular transport;GO:0042267//natural killer cell mediated cytotoxicity;GO:0051225//spindle assembly;GO:0006184//GTP catabolic process;GO:0051258//protein polymerization;GO:0006928//cellular component movement;GO:0051301//cell division;GO:0000086//G2/M transition of mitotic cell cycle;cellular_component:GO:0045298//tubulin complex;GO:000…
CL91.Contig2_All	gi|488527589|ref|XP_004455610.1|/0/PREDICTED: LOW QUALITY PROTEIN: tubulin beta chain [Dasypus novemcinctus]	gi|92447279|gb|BC085007.1|/0.0/Homo sapiens cDNA clone IMAGE:6598943, **** WARNING: chimeric clone ****	sp|P09244|TBB7_CHICK/0.0/Tubulin beta-7 chain OS=Gallus gallus PE=2 SV=1	tup:102484851/0.0/TUBB; tubulin, beta class I; K07375 tubulin beta	ECU03g0820i/0.0/---	PF03953/1.8E-49/Tubulin C-terminal domain	biological_process:GO:0030705//cytoskeleton-dependent intracellular transport;GO:0042267//natural killer cell mediated cytotoxicity;GO:0051225//spindle assembly;GO:0006184//GTP catabolic process;GO:0051258//protein polymerization;GO:0006928//cellular component movement;GO:0051301//cell division;GO:0000086//G2/M transition of mitotic cell cycle;cellular_component:GO:0045298//tubulin complex;GO:000…
CL91.Contig3_All	gi|696959512|ref|XP_009567526.1|/1.42367e-98/PREDICTED: tubulin beta-1 chain isoform X1 [Cuculus canorus]	gi|164690420|dbj|AK312621.1|/0.0/Homo sapiens cDNA, FLJ93005, highly similar to Homo sapiens tubulin, beta polypeptide (TUBB), mRNA	sp|P85108|TBB2A_RAT/3e-100/Tubulin beta-2A chain OS=Rattus norvegicus GN=Tubb2a PE=1 SV=1	pbi:103062687/3e-99/TUBB2A; tubulin, beta 2A class IIa; K07375 tubulin beta	ECU03g0820i/4e-84/---	SM00864/1.1E-12/Tubulin/FtsZ family, GTPase domain	NA
CL91.Contig4_All	gi|119608776|gb|EAW88370.1|/3.38035e-34/tubulin, beta 2C, isoform CRA_c [Homo sapiens]	gi|350539270|ref|NM_001246378.1|/1e-113/Pan troglodytes tubulin, beta 4B class IVb (TUBB4B), mRNA >gi|343958869|dbj|AK306296.1| Pan troglodytes mRNA for tubulin beta-2C chain, complete cds, clone: PtsC-51-5_A01	sp|P11833|TBB_PARLI/2e-35/Tubulin beta chain OS=Paracentrotus lividus PE=2 SV=1	aqu:100641538/2e-34/tubulin beta-4B chain; K07375 tubulin beta	ECU03g0820i/1e-31/---	PR01163/1.7E-13/Beta-tubulin signature	NA
CL91.Contig5_All	gi|675745100|ref|XP_008983029.1|/2.23853e-70/PREDICTED: LOW QUALITY PROTEIN: tubulin beta-3 chain-like [Callithrix jacchus]	gi|308235961|ref|NM_006086.3|/0.0/Homo sapiens tubulin, beta 3 class III (TUBB3), transcript variant 1, mRNA	sp|P09652|TBB4_CHICK/5e-67/Tubulin beta-4 chain OS=Gallus gallus PE=1 SV=1	cjc:100386618/3e-71/tubulin beta-3 chain-like; K07375 tubulin beta	ECU03g0820i/2e-56/---	PR01163/1.3E-20/Beta-tubulin signature	NA
CL92.Contig1_All	gi|512918586|ref|XP_004929170.1|/1.19248e-94/PREDICTED: probable RNA polymerase II nuclear localization protein SLC7A6OS-like [Bombyx mori]	NA	sp|Q96CW6|S7A6O_HUMAN/3e-11/Probable RNA polymerase II nuclear localization protein SLC7A6OS OS=Homo sapiens GN=SLC7A6OS PE=1 SV=2	nvi:100115183/6e-06/nucleolin-like; K14837 nucleolar protein 12	NA	PTHR31196:SF2/6.9E-14/--	NA
CL92.Contig2_All	gi|512918586|ref|XP_004929170.1|/1.19248e-94/PREDICTED: probable RNA polymerase II nuclear localization protein SLC7A6OS-like [Bombyx mori]	NA	sp|Q96CW6|S7A6O_HUMAN/3e-11/Probable RNA polymerase II nuclear localization protein SLC7A6OS OS=Homo sapiens GN=SLC7A6OS PE=1 SV=2	nvi:100115183/6e-06/nucleolin-like; K14837 nucleolar protein 12	NA	PTHR31196:SF2/6.9E-14/--	NA
CL93.Contig1_All	gi|512893632|ref|XP_004923229.1|/0/PREDICTED: RNA-binding protein Musashi homolog Rbp6-like [Bombyx mori]	gi|512893631|ref|XM_004923172.1|/0.0/PREDICTED: Bombyx mori RNA-binding protein Musashi homolog Rbp6-like (LOC101742820), mRNA	sp|Q9VVE5|MSIR6_DROME/6e-159/RNA-binding protein Musashi homolog Rbp6 OS=Drosophila melanogaster GN=Rbp6 PE=2 SV=3	bmor:101742820/0.0/RNA-binding protein Musashi homolog Rbp6; K14411 RNA-binding protein Musashi	SPAC140.02/3e-18/---	PS50102/16.466/Eukaryotic RNA Recognition Motif (RRM) profile.	NA
CL93.Contig2_All	gi|512893632|ref|XP_004923229.1|/4.69285e-178/PREDICTED: RNA-binding protein Musashi homolog Rbp6-like [Bombyx mori]	gi|512893631|ref|XM_004923172.1|/0.0/PREDICTED: Bombyx mori RNA-binding protein Musashi homolog Rbp6-like (LOC101742820), mRNA	sp|Q9VVE5|MSIR6_DROME/8e-143/RNA-binding protein Musashi homolog Rbp6 OS=Drosophila melanogaster GN=Rbp6 PE=2 SV=3	bmor:101742820/7e-179/RNA-binding protein Musashi homolog Rbp6; K14411 RNA-binding protein Musashi	SPAC140.02/2e-18/---	PTHR24012:SF324/8.3E-145/--	NA
CL93.Contig3_All	gi|512893632|ref|XP_004923229.1|/0/PREDICTED: RNA-binding protein Musashi homolog Rbp6-like [Bombyx mori]	gi|512893631|ref|XM_004923172.1|/0.0/PREDICTED: Bombyx mori RNA-binding protein Musashi homolog Rbp6-like (LOC101742820), mRNA	sp|Q9VVE5|MSIR6_DROME/2e-165/RNA-binding protein Musashi homolog Rbp6 OS=Drosophila melanogaster GN=Rbp6 PE=2 SV=3	bmor:101742820/0.0/RNA-binding protein Musashi homolog Rbp6; K14411 RNA-binding protein Musashi	SPAC140.02/5e-18/---	PS50102/16.466/Eukaryotic RNA Recognition Motif (RRM) profile.	NA
CL93.Contig4_All	gi|512893632|ref|XP_004923229.1|/0/PREDICTED: RNA-binding protein Musashi homolog Rbp6-like [Bombyx mori]	gi|512893631|ref|XM_004923172.1|/0.0/PREDICTED: Bombyx mori RNA-binding protein Musashi homolog Rbp6-like (LOC101742820), mRNA	sp|Q9VVE5|MSIR6_DROME/2e-149/RNA-binding protein Musashi homolog Rbp6 OS=Drosophila melanogaster GN=Rbp6 PE=2 SV=3	bmor:101742820/0.0/RNA-binding protein Musashi homolog Rbp6; K14411 RNA-binding protein Musashi	SPAC140.02/5e-18/---	PF00076/2.3E-17/RNA recognition motif. (a.k.a. RRM, RBD, or RNP domain)	NA
CL93.Contig5_All	NA	gi|346706567|dbj|AK377645.1|/0.0/Bombyx mori mRNA, clone: fe8d12F02	NA	NA	NA	NA	NA
CL94.Contig1_All	gi|357621393|gb|EHJ73242.1|/0/hypothetical protein KGM_18075 [Danaus plexippus]	gi|112983107|ref|NM_001043472.1|/4e-57/Bombyx mori NAD-dependent deacetylase sirtuin 2 homolog (Sirt2), mRNA >gi|56378066|dbj|AB194684.1| Bombyx mori BmSirt2 mRNA for NAD-dependent deacetylase sirtuin 2 homolog, complete cds	sp|Q8VDQ8|SIR2_MOUSE/2e-108/NAD-dependent protein deacetylase sirtuin-2 OS=Mus musculus GN=Sirt2 PE=1 SV=2	bmor:692483/3e-174/Sirt2, BmSirt2; NAD-dependent deacetylase sirtuin 2 homolog; K11412 NAD-dependent deacetylase sirtuin 2 [EC:3.5.1.-]	SPCC132.02/7e-74/---	NA	biological_process:GO:0006476//protein deacetylation;molecular_function:GO:0070403//NAD+ binding;GO:0008270//zinc ion binding;GO:0016811//hydrolase activity, acting on carbon-nitrogen (but not peptide) bonds, in linear amides;
CL94.Contig2_All	gi|512922809|ref|XP_004930208.1|/1.40834e-50/PREDICTED: survival of motor neuron-related-splicing factor 30-like [Bombyx mori]	gi|512922808|ref|XM_004930151.1|/3e-13/PREDICTED: Bombyx mori survival of motor neuron-related-splicing factor 30-like (LOC101736899), mRNA	sp|Q6DEY1|SPF30_XENTR/8e-23/Survival of motor neuron-related-splicing factor 30 OS=Xenopus tropicalis GN=smndc1 PE=2 SV=1	bmor:101736899/2e-51/survival of motor neuron-related-splicing factor 30; K12839 survival of motor neuron-related-splicing factor 30	NA	NA	biological_process:GO:0000398//mRNA splicing, via spliceosome;cellular_component:GO:0005681//spliceosomal complex;
CL94.Contig3_All	gi|112983108|ref|NP_001036937.1|/2.02509e-173/NAD-dependent deacetylase sirtuin 2 homolog [Bombyx mori] &gt;gi|56378067|dbj|BAD74192.1| NAD-dependent deacetylase sirtuin 2 homolog [Bombyx mori]	gi|112983107|ref|NM_001043472.1|/2e-57/Bombyx mori NAD-dependent deacetylase sirtuin 2 homolog (Sirt2), mRNA >gi|56378066|dbj|AB194684.1| Bombyx mori BmSirt2 mRNA for NAD-dependent deacetylase sirtuin 2 homolog, complete cds	sp|Q8VDQ8|SIR2_MOUSE/1e-108/NAD-dependent protein deacetylase sirtuin-2 OS=Mus musculus GN=Sirt2 PE=1 SV=2	bmor:692483/3e-174/Sirt2, BmSirt2; NAD-dependent deacetylase sirtuin 2 homolog; K11412 NAD-dependent deacetylase sirtuin 2 [EC:3.5.1.-]	SPCC132.02/3e-74/---	PTHR11085:SF3/8.5E-155/--	biological_process:GO:0006476//protein deacetylation;molecular_function:GO:0070403//NAD+ binding;GO:0008270//zinc ion binding;GO:0016811//hydrolase activity, acting on carbon-nitrogen (but not peptide) bonds, in linear amides;
CL94.Contig4_All	gi|512922809|ref|XP_004930208.1|/8.60504e-51/PREDICTED: survival of motor neuron-related-splicing factor 30-like [Bombyx mori]	gi|512922808|ref|XM_004930151.1|/2e-13/PREDICTED: Bombyx mori survival of motor neuron-related-splicing factor 30-like (LOC101736899), mRNA	sp|Q6DEY1|SPF30_XENTR/5e-23/Survival of motor neuron-related-splicing factor 30 OS=Xenopus tropicalis GN=smndc1 PE=2 SV=1	bmor:101736899/1e-51/survival of motor neuron-related-splicing factor 30; K12839 survival of motor neuron-related-splicing factor 30	NA	PTHR12664/3.1E-25/--	biological_process:GO:0000398//mRNA splicing, via spliceosome;cellular_component:GO:0005681//spliceosomal complex;
CL94.Contig5_All	NA	NA	NA	NA	NA	NA	NA
CL94.Contig6_All	NA	NA	NA	NA	NA	NA	NA
CL94.Contig7_All	gi|357621393|gb|EHJ73242.1|/0/hypothetical protein KGM_18075 [Danaus plexippus]	NA	sp|Q54PM6|Y8605_DICDI/2e-07/Uncharacterized protein DDB_G0284459 OS=Dictyostelium discoideum GN=DDB_G0284459 PE=4 SV=1	NA	NA	NA	NA
CL94.Contig8_All	gi|112983108|ref|NP_001036937.1|/1.61983e-66/NAD-dependent deacetylase sirtuin 2 homolog [Bombyx mori] &gt;gi|56378067|dbj|BAD74192.1| NAD-dependent deacetylase sirtuin 2 homolog [Bombyx mori]	gi|346712906|dbj|AK384432.1|/2e-26/Bombyx mori mRNA, clone: fcaL22A21	sp|Q8VDQ8|SIR2_MOUSE/7e-41/NAD-dependent protein deacetylase sirtuin-2 OS=Mus musculus GN=Sirt2 PE=1 SV=2	bmor:692483/3e-67/Sirt2, BmSirt2; NAD-dependent deacetylase sirtuin 2 homolog; K11412 NAD-dependent deacetylase sirtuin 2 [EC:3.5.1.-]	SPCC132.02/6e-29/---	PS50305/21.309/Sirtuin catalytic domain profile.	biological_process:GO:0006476//protein deacetylation;molecular_function:GO:0070403//NAD+ binding;GO:0008270//zinc ion binding;GO:0016811//hydrolase activity, acting on carbon-nitrogen (but not peptide) bonds, in linear amides;
CL94.Contig9_All	gi|357621393|gb|EHJ73242.1|/9.1733e-97/hypothetical protein KGM_18075 [Danaus plexippus]	NA	NA	pxy:105381570/1e-14/endoribonuclease Dcr-1-like; K11592 endoribonuclease Dicer [EC:3.1.26.-]	NA	NA	NA
CL94.Contig10_All	gi|357621393|gb|EHJ73242.1|/8.80735e-97/hypothetical protein KGM_18075 [Danaus plexippus]	NA	NA	NA	NA	NA	NA
CL94.Contig11_All	gi|357621393|gb|EHJ73242.1|/1.24905e-96/hypothetical protein KGM_18075 [Danaus plexippus]	NA	NA	pxy:105381570/2e-20/endoribonuclease Dcr-1-like; K11592 endoribonuclease Dicer [EC:3.1.26.-]	NA	NA	NA
CL94.Contig12_All	gi|512891780|ref|XP_004922767.1|/1.66781e-06/PREDICTED: uncharacterized protein LOC101735858 [Bombyx mori]	NA	NA	NA	NA	NA	NA
CL94.Contig13_All	gi|662223898|ref|XP_008486262.1|/7.42026e-18/PREDICTED: uncharacterized protein LOC103522958 [Diaphorina citri]	NA	NA	pxy:105381570/1e-20/endoribonuclease Dcr-1-like; K11592 endoribonuclease Dicer [EC:3.1.26.-]	NA	NA	NA
CL94.Contig14_All	gi|357621393|gb|EHJ73242.1|/4.22533e-76/hypothetical protein KGM_18075 [Danaus plexippus]	NA	NA	pxy:105381570/2e-13/endoribonuclease Dcr-1-like; K11592 endoribonuclease Dicer [EC:3.1.26.-]	NA	NA	NA
CL94.Contig15_All	gi|662223898|ref|XP_008486262.1|/8.20305e-08/PREDICTED: uncharacterized protein LOC103522958 [Diaphorina citri]	NA	NA	pxy:105381570/5e-15/endoribonuclease Dcr-1-like; K11592 endoribonuclease Dicer [EC:3.1.26.-]	NA	NA	NA
CL94.Contig16_All	gi|662223898|ref|XP_008486262.1|/2.35398e-16/PREDICTED: uncharacterized protein LOC103522958 [Diaphorina citri]	NA	NA	pxy:105381570/1e-19/endoribonuclease Dcr-1-like; K11592 endoribonuclease Dicer [EC:3.1.26.-]	NA	NA	NA
CL94.Contig17_All	gi|662223898|ref|XP_008486262.1|/2.25877e-19/PREDICTED: uncharacterized protein LOC103522958 [Diaphorina citri]	NA	NA	pxy:105381570/8e-20/endoribonuclease Dcr-1-like; K11592 endoribonuclease Dicer [EC:3.1.26.-]	NA	NA	NA
CL94.Contig18_All	gi|662223898|ref|XP_008486262.1|/3.21511e-09/PREDICTED: uncharacterized protein LOC103522958 [Diaphorina citri]	NA	NA	pxy:105381570/4e-14/endoribonuclease Dcr-1-like; K11592 endoribonuclease Dicer [EC:3.1.26.-]	NA	NA	NA
CL94.Contig19_All	gi|357621393|gb|EHJ73242.1|/1.19807e-96/hypothetical protein KGM_18075 [Danaus plexippus]	NA	NA	NA	NA	NA	NA
CL94.Contig20_All	gi|662223898|ref|XP_008486262.1|/2.00688e-20/PREDICTED: uncharacterized protein LOC103522958 [Diaphorina citri]	NA	NA	pxy:105381570/5e-20/endoribonuclease Dcr-1-like; K11592 endoribonuclease Dicer [EC:3.1.26.-]	NA	NA	NA
CL94.Contig21_All	gi|662223898|ref|XP_008486262.1|/8.40133e-19/PREDICTED: uncharacterized protein LOC103522958 [Diaphorina citri]	NA	NA	pxy:105381570/9e-21/endoribonuclease Dcr-1-like; K11592 endoribonuclease Dicer [EC:3.1.26.-]	NA	NA	NA
CL94.Contig22_All	gi|357621393|gb|EHJ73242.1|/1.31119e-96/hypothetical protein KGM_18075 [Danaus plexippus]	NA	NA	pxy:105381570/3e-19/endoribonuclease Dcr-1-like; K11592 endoribonuclease Dicer [EC:3.1.26.-]	NA	NA	NA
CL94.Contig23_All	gi|512891780|ref|XP_004922767.1|/1.72236e-06/PREDICTED: uncharacterized protein LOC101735858 [Bombyx mori]	NA	NA	NA	NA	NA	NA
CL95.Contig1_All	gi|512921639|ref|XP_004929925.1|/0/PREDICTED: SPARC-related modular calcium-binding protein 1-like [Bombyx mori]	gi|512921638|ref|XM_004929868.1|/8e-20/PREDICTED: Bombyx mori SPARC-related modular calcium-binding protein 1-like (LOC101736103), mRNA	sp|Q8BLY1|SMOC1_MOUSE/4e-34/SPARC-related modular calcium-binding protein 1 OS=Mus musculus GN=Smoc1 PE=2 SV=2	myd:102764858/9e-08/TG; thyroglobulin; K10809 thyroglobulin	NA	PS00484/-/Thyroglobulin type-1 repeat signature.	NA
CL95.Contig2_All	gi|512921639|ref|XP_004929925.1|/0/PREDICTED: SPARC-related modular calcium-binding protein 1-like [Bombyx mori]	gi|512921638|ref|XM_004929868.1|/3e-13/PREDICTED: Bombyx mori SPARC-related modular calcium-binding protein 1-like (LOC101736103), mRNA	sp|Q8BLY1|SMOC1_MOUSE/1e-49/SPARC-related modular calcium-binding protein 1 OS=Mus musculus GN=Smoc1 PE=2 SV=2	tru:101078097/3e-11/spock1; sparc/osteonectin, cwcv and kazal-like domains proteoglycan (testican) 1; K08136 sparc/osteonectin, cwcv and kazal-like domains proteoglycan (testican)	NA	PS51162/11.479/Thyroglobulin type-1 domain profile.	NA
CL95.Contig3_All	gi|512921639|ref|XP_004929925.1|/0/PREDICTED: SPARC-related modular calcium-binding protein 1-like [Bombyx mori]	gi|512921638|ref|XM_004929868.1|/4e-37/PREDICTED: Bombyx mori SPARC-related modular calcium-binding protein 1-like (LOC101736103), mRNA	sp|Q8BLY1|SMOC1_MOUSE/3e-30/SPARC-related modular calcium-binding protein 1 OS=Mus musculus GN=Smoc1 PE=2 SV=2	myd:102764858/9e-08/TG; thyroglobulin; K10809 thyroglobulin	NA	PTHR12352:SF3/1.7E-145/--	NA
CL96.Contig1_All	gi|357618524|gb|EHJ71469.1|/1.42615e-47/tartan/capricious-like protein [Danaus plexippus]	NA	sp|Q8BZT5|LRC19_MOUSE/1e-06/Leucine-rich repeat-containing protein 19 OS=Mus musculus GN=Lrrc19 PE=2 SV=1	api:100569484/6e-08/matrix-remodeling-associated protein 5-like; K19511 peroxidase [EC:1.11.1.7]	NA	PF13855/1.7E-8/Leucine rich repeat	NA
CL96.Contig2_All	NA	gi|421994475|emb|FO082296.1|/1e-09/14E14_SfBAC_fin, Spodoptera frugiperda BAC, egg DNA	NA	NA	NA	NA	NA
CL97.Contig1_All	gi|512917973|ref|XP_004929017.1|/4.51531e-128/PREDICTED: 2-methoxy-6-polyprenyl-1,4-benzoquinol methylase, mitochondrial-like isoform X1 [Bombyx mori]	gi|341579601|gb|JN088005.1|/1e-25/Spodoptera exigua growth blocking peptide binding protein (GBPBP) mRNA, partial cds	sp|Q9VYF8|COQ5_DROME/2e-100/2-methoxy-6-polyprenyl-1,4-benzoquinol methylase, mitochondrial OS=Drosophila melanogaster GN=coq5 PE=2 SV=1	bmor:101743462/7e-129/2-methoxy-6-polyprenyl-1,4-benzoquinol methylase, mitochondrial; K06127 2-methoxy-6-polyprenyl-1,4-benzoquinol methylase [EC:2.1.1.201]	SPCC4G3.04c/1e-65/---	PF01209/1.9E-85/ubiE/COQ5 methyltransferase family	NA
CL97.Contig2_All	gi|512917973|ref|XP_004929017.1|/4.1807e-128/PREDICTED: 2-methoxy-6-polyprenyl-1,4-benzoquinol methylase, mitochondrial-like isoform X1 [Bombyx mori]	gi|512917972|ref|XM_004928960.1|/1e-24/PREDICTED: Bombyx mori 2-methoxy-6-polyprenyl-1,4-benzoquinol methylase, mitochondrial-like (LOC101743462), transcript variant X1, mRNA	sp|Q9VYF8|COQ5_DROME/2e-100/2-methoxy-6-polyprenyl-1,4-benzoquinol methylase, mitochondrial OS=Drosophila melanogaster GN=coq5 PE=2 SV=1	bmor:101743462/6e-129/2-methoxy-6-polyprenyl-1,4-benzoquinol methylase, mitochondrial; K06127 2-methoxy-6-polyprenyl-1,4-benzoquinol methylase [EC:2.1.1.201]	SPCC4G3.04c/9e-66/---	PF01209/1.9E-85/ubiE/COQ5 methyltransferase family	NA
CL97.Contig3_All	gi|512917973|ref|XP_004929017.1|/5.42964e-124/PREDICTED: 2-methoxy-6-polyprenyl-1,4-benzoquinol methylase, mitochondrial-like isoform X1 [Bombyx mori]	gi|512917972|ref|XM_004928960.1|/1e-24/PREDICTED: Bombyx mori 2-methoxy-6-polyprenyl-1,4-benzoquinol methylase, mitochondrial-like (LOC101743462), transcript variant X1, mRNA	sp|Q9VYF8|COQ5_DROME/4e-94/2-methoxy-6-polyprenyl-1,4-benzoquinol methylase, mitochondrial OS=Drosophila melanogaster GN=coq5 PE=2 SV=1	bmor:101743462/8e-125/2-methoxy-6-polyprenyl-1,4-benzoquinol methylase, mitochondrial; K06127 2-methoxy-6-polyprenyl-1,4-benzoquinol methylase [EC:2.1.1.201]	BMEII0233/1e-61/---	PTHR10108:SF24/3.0E-97/--	NA
CL97.Contig4_All	gi|512917973|ref|XP_004929017.1|/4.34555e-128/PREDICTED: 2-methoxy-6-polyprenyl-1,4-benzoquinol methylase, mitochondrial-like isoform X1 [Bombyx mori]	gi|512917972|ref|XM_004928960.1|/2e-24/PREDICTED: Bombyx mori 2-methoxy-6-polyprenyl-1,4-benzoquinol methylase, mitochondrial-like (LOC101743462), transcript variant X1, mRNA	sp|Q9VYF8|COQ5_DROME/2e-100/2-methoxy-6-polyprenyl-1,4-benzoquinol methylase, mitochondrial OS=Drosophila melanogaster GN=coq5 PE=2 SV=1	bmor:101743462/7e-129/2-methoxy-6-polyprenyl-1,4-benzoquinol methylase, mitochondrial; K06127 2-methoxy-6-polyprenyl-1,4-benzoquinol methylase [EC:2.1.1.201]	SPCC4G3.04c/1e-65/---	PF01209/1.9E-85/ubiE/COQ5 methyltransferase family	NA
CL97.Contig5_All	gi|512917973|ref|XP_004929017.1|/3.75678e-128/PREDICTED: 2-methoxy-6-polyprenyl-1,4-benzoquinol methylase, mitochondrial-like isoform X1 [Bombyx mori]	gi|341579601|gb|JN088005.1|/9e-26/Spodoptera exigua growth blocking peptide binding protein (GBPBP) mRNA, partial cds	sp|Q9VYF8|COQ5_DROME/2e-100/2-methoxy-6-polyprenyl-1,4-benzoquinol methylase, mitochondrial OS=Drosophila melanogaster GN=coq5 PE=2 SV=1	bmor:101743462/6e-129/2-methoxy-6-polyprenyl-1,4-benzoquinol methylase, mitochondrial; K06127 2-methoxy-6-polyprenyl-1,4-benzoquinol methylase [EC:2.1.1.201]	SPCC4G3.04c/8e-66/---	PF01209/1.9E-85/ubiE/COQ5 methyltransferase family	NA
CL97.Contig6_All	gi|512917981|ref|XP_004929019.1|/2.3101e-57/PREDICTED: protein GUCD1-like [Bombyx mori]	gi|512917980|ref|XM_004928962.1|/2e-07/PREDICTED: Bombyx mori protein GUCD1-like (LOC101743691), mRNA	sp|Q8BZI6|GUCD1_MOUSE/1e-17/Protein GUCD1 OS=Mus musculus GN=Gucd1 PE=2 SV=2	dse:Dsec_GM18874/2e-07/GM18874 gene product from transcript GM18874-RA; K02149 V-type H+-transporting ATPase subunit D	NA	PF09778/7.5E-28/Guanylylate cyclase	NA
CL97.Contig7_All	gi|512917981|ref|XP_004929019.1|/7.55642e-37/PREDICTED: protein GUCD1-like [Bombyx mori]	gi|186469900|gb|EU622827.1|/2e-12/Spodoptera exigua chitin synthase B (CHSB) gene, complete cds	sp|Q8BZI6|GUCD1_MOUSE/3e-09/Protein GUCD1 OS=Mus musculus GN=Gucd1 PE=2 SV=2	dse:Dsec_GM18874/1e-07/GM18874 gene product from transcript GM18874-RA; K02149 V-type H+-transporting ATPase subunit D	NA	PTHR31400/4.4E-21/--	NA
CL97.Contig8_All	gi|512917981|ref|XP_004929019.1|/7.51702e-58/PREDICTED: protein GUCD1-like [Bombyx mori]	gi|512917980|ref|XM_004928962.1|/2e-07/PREDICTED: Bombyx mori protein GUCD1-like (LOC101743691), mRNA	sp|Q8BZI6|GUCD1_MOUSE/1e-17/Protein GUCD1 OS=Mus musculus GN=Gucd1 PE=2 SV=2	dse:Dsec_GM18874/2e-07/GM18874 gene product from transcript GM18874-RA; K02149 V-type H+-transporting ATPase subunit D	NA	PTHR31400/4.4E-21/--	NA
CL97.Contig9_All	gi|512917973|ref|XP_004929017.1|/3.70626e-128/PREDICTED: 2-methoxy-6-polyprenyl-1,4-benzoquinol methylase, mitochondrial-like isoform X1 [Bombyx mori]	gi|512917972|ref|XM_004928960.1|/1e-24/PREDICTED: Bombyx mori 2-methoxy-6-polyprenyl-1,4-benzoquinol methylase, mitochondrial-like (LOC101743462), transcript variant X1, mRNA	sp|Q9VYF8|COQ5_DROME/2e-100/2-methoxy-6-polyprenyl-1,4-benzoquinol methylase, mitochondrial OS=Drosophila melanogaster GN=coq5 PE=2 SV=1	bmor:101743462/6e-129/2-methoxy-6-polyprenyl-1,4-benzoquinol methylase, mitochondrial; K06127 2-methoxy-6-polyprenyl-1,4-benzoquinol methylase [EC:2.1.1.201]	SPCC4G3.04c/8e-66/---	PF01209/1.9E-85/ubiE/COQ5 methyltransferase family	NA
CL97.Contig10_All	gi|512917973|ref|XP_004929017.1|/4.63401e-128/PREDICTED: 2-methoxy-6-polyprenyl-1,4-benzoquinol methylase, mitochondrial-like isoform X1 [Bombyx mori]	gi|341579601|gb|JN088005.1|/1e-25/Spodoptera exigua growth blocking peptide binding protein (GBPBP) mRNA, partial cds	sp|Q9VYF8|COQ5_DROME/2e-100/2-methoxy-6-polyprenyl-1,4-benzoquinol methylase, mitochondrial OS=Drosophila melanogaster GN=coq5 PE=2 SV=1	bmor:101743462/7e-129/2-methoxy-6-polyprenyl-1,4-benzoquinol methylase, mitochondrial; K06127 2-methoxy-6-polyprenyl-1,4-benzoquinol methylase [EC:2.1.1.201]	SPCC4G3.04c/1e-65/---	PF01209/1.9E-85/ubiE/COQ5 methyltransferase family	NA
CL97.Contig11_All	gi|512917973|ref|XP_004929017.1|/4.44682e-128/PREDICTED: 2-methoxy-6-polyprenyl-1,4-benzoquinol methylase, mitochondrial-like isoform X1 [Bombyx mori]	gi|512917972|ref|XM_004928960.1|/2e-24/PREDICTED: Bombyx mori 2-methoxy-6-polyprenyl-1,4-benzoquinol methylase, mitochondrial-like (LOC101743462), transcript variant X1, mRNA	sp|Q9VYF8|COQ5_DROME/2e-100/2-methoxy-6-polyprenyl-1,4-benzoquinol methylase, mitochondrial OS=Drosophila melanogaster GN=coq5 PE=2 SV=1	bmor:101743462/7e-129/2-methoxy-6-polyprenyl-1,4-benzoquinol methylase, mitochondrial; K06127 2-methoxy-6-polyprenyl-1,4-benzoquinol methylase [EC:2.1.1.201]	SPCC4G3.04c/1e-65/---	PF01209/1.9E-85/ubiE/COQ5 methyltransferase family	NA
CL97.Contig12_All	gi|512917981|ref|XP_004929019.1|/1.41657e-72/PREDICTED: protein GUCD1-like [Bombyx mori]	gi|512917980|ref|XM_004928962.1|/3e-07/PREDICTED: Bombyx mori protein GUCD1-like (LOC101743691), mRNA	sp|Q8BZI6|GUCD1_MOUSE/6e-24/Protein GUCD1 OS=Mus musculus GN=Gucd1 PE=2 SV=2	dse:Dsec_GM18874/1e-07/GM18874 gene product from transcript GM18874-RA; K02149 V-type H+-transporting ATPase subunit D	NA	PF09778/1.5E-27/Guanylylate cyclase	NA
CL97.Contig13_All	gi|512917973|ref|XP_004929017.1|/5.09366e-128/PREDICTED: 2-methoxy-6-polyprenyl-1,4-benzoquinol methylase, mitochondrial-like isoform X1 [Bombyx mori]	gi|512917972|ref|XM_004928960.1|/2e-24/PREDICTED: Bombyx mori 2-methoxy-6-polyprenyl-1,4-benzoquinol methylase, mitochondrial-like (LOC101743462), transcript variant X1, mRNA	sp|Q9VYF8|COQ5_DROME/2e-100/2-methoxy-6-polyprenyl-1,4-benzoquinol methylase, mitochondrial OS=Drosophila melanogaster GN=coq5 PE=2 SV=1	bmor:101743462/8e-129/2-methoxy-6-polyprenyl-1,4-benzoquinol methylase, mitochondrial; K06127 2-methoxy-6-polyprenyl-1,4-benzoquinol methylase [EC:2.1.1.201]	SPCC4G3.04c/1e-65/---	PF01209/1.9E-85/ubiE/COQ5 methyltransferase family	NA
CL97.Contig14_All	gi|512917973|ref|XP_004929017.1|/4.99012e-128/PREDICTED: 2-methoxy-6-polyprenyl-1,4-benzoquinol methylase, mitochondrial-like isoform X1 [Bombyx mori]	gi|512917972|ref|XM_004928960.1|/2e-24/PREDICTED: Bombyx mori 2-methoxy-6-polyprenyl-1,4-benzoquinol methylase, mitochondrial-like (LOC101743462), transcript variant X1, mRNA	sp|Q9VYF8|COQ5_DROME/2e-100/2-methoxy-6-polyprenyl-1,4-benzoquinol methylase, mitochondrial OS=Drosophila melanogaster GN=coq5 PE=2 SV=1	bmor:101743462/8e-129/2-methoxy-6-polyprenyl-1,4-benzoquinol methylase, mitochondrial; K06127 2-methoxy-6-polyprenyl-1,4-benzoquinol methylase [EC:2.1.1.201]	SPCC4G3.04c/1e-65/---	PF01209/1.9E-85/ubiE/COQ5 methyltransferase family	NA
CL97.Contig15_All	gi|512917981|ref|XP_004929019.1|/3.15692e-24/PREDICTED: protein GUCD1-like [Bombyx mori]	gi|512917980|ref|XM_004928962.1|/8e-08/PREDICTED: Bombyx mori protein GUCD1-like (LOC101743691), mRNA	sp|Q8BZI6|GUCD1_MOUSE/4e-09/Protein GUCD1 OS=Mus musculus GN=Gucd1 PE=2 SV=2	NA	NA	PTHR31400/1.2E-25/--	NA
CL97.Contig16_All	gi|512917973|ref|XP_004929017.1|/1.44179e-126/PREDICTED: 2-methoxy-6-polyprenyl-1,4-benzoquinol methylase, mitochondrial-like isoform X1 [Bombyx mori]	gi|512917972|ref|XM_004928960.1|/5e-25/PREDICTED: Bombyx mori 2-methoxy-6-polyprenyl-1,4-benzoquinol methylase, mitochondrial-like (LOC101743462), transcript variant X1, mRNA	sp|Q9VYF8|COQ5_DROME/1e-100/2-methoxy-6-polyprenyl-1,4-benzoquinol methylase, mitochondrial OS=Drosophila melanogaster GN=coq5 PE=2 SV=1	bmor:101743462/2e-127/2-methoxy-6-polyprenyl-1,4-benzoquinol methylase, mitochondrial; K06127 2-methoxy-6-polyprenyl-1,4-benzoquinol methylase [EC:2.1.1.201]	BMEII0233/3e-66/---	PTHR10108:SF24/1.3E-104/--	NA
CL98.Contig1_All	gi|512898985|ref|XP_004924532.1|/0/PREDICTED: ribosome-binding protein 1-like isoform X5 [Bombyx mori]	gi|512898984|ref|XM_004924475.1|/1e-10/PREDICTED: Bombyx mori ribosome-binding protein 1-like (LOC101736224), transcript variant X5, mRNA	sp|Q28298|RRBP1_CANFA/3e-32/Ribosome-binding protein 1 OS=Canis familiaris GN=RRBP1 PE=2 SV=1	bmor:101736224/0.0/ribosome-binding protein 1; K14000 ribosome-binding protein 1	slr1048/7e-11/---	PTHR18939/7.2E-20/--	NA
CL98.Contig2_All	gi|512898977|ref|XP_004924530.1|/0/PREDICTED: ribosome-binding protein 1-like isoform X3 [Bombyx mori]	gi|512898980|ref|XM_004924474.1|/3e-26/PREDICTED: Bombyx mori ribosome-binding protein 1-like (LOC101736224), transcript variant X4, mRNA	sp|Q28298|RRBP1_CANFA/1e-31/Ribosome-binding protein 1 OS=Canis familiaris GN=RRBP1 PE=2 SV=1	bmor:101736224/0.0/ribosome-binding protein 1; K14000 ribosome-binding protein 1	slr1048/7e-11/---	PTHR18939:SF4/2.5E-19/--	NA
CL98.Contig3_All	gi|512898977|ref|XP_004924530.1|/0/PREDICTED: ribosome-binding protein 1-like isoform X3 [Bombyx mori]	gi|512898980|ref|XM_004924474.1|/3e-26/PREDICTED: Bombyx mori ribosome-binding protein 1-like (LOC101736224), transcript variant X4, mRNA	sp|Q28298|RRBP1_CANFA/1e-31/Ribosome-binding protein 1 OS=Canis familiaris GN=RRBP1 PE=2 SV=1	bmor:101736224/0.0/ribosome-binding protein 1; K14000 ribosome-binding protein 1	slr1048/7e-11/---	PTHR18939:SF4/2.5E-19/--	NA
CL98.Contig4_All	gi|512898969|ref|XP_004924528.1|/0/PREDICTED: ribosome-binding protein 1-like isoform X1 [Bombyx mori] &gt;gi|512898973|ref|XP_004924529.1| PREDICTED: ribosome-binding protein 1-like isoform X2 [Bombyx mori]	gi|512898984|ref|XM_004924475.1|/2e-30/PREDICTED: Bombyx mori ribosome-binding protein 1-like (LOC101736224), transcript variant X5, mRNA	sp|Q28298|RRBP1_CANFA/3e-43/Ribosome-binding protein 1 OS=Canis familiaris GN=RRBP1 PE=2 SV=1	bmor:101736224/0.0/ribosome-binding protein 1; K14000 ribosome-binding protein 1	slr1048/1e-12/---	PTHR18939/5.0E-34/--	NA
CL98.Contig5_All	NA	NA	NA	NA	NA	NA	NA
CL98.Contig6_All	gi|512898985|ref|XP_004924532.1|/0/PREDICTED: ribosome-binding protein 1-like isoform X5 [Bombyx mori]	gi|512898984|ref|XM_004924475.1|/2e-30/PREDICTED: Bombyx mori ribosome-binding protein 1-like (LOC101736224), transcript variant X5, mRNA	sp|Q28298|RRBP1_CANFA/5e-44/Ribosome-binding protein 1 OS=Canis familiaris GN=RRBP1 PE=2 SV=1	bmor:101736224/0.0/ribosome-binding protein 1; K14000 ribosome-binding protein 1	slr1048/1e-12/---	PTHR18939:SF4/1.1E-34/--	NA
CL98.Contig7_All	gi|512898985|ref|XP_004924532.1|/0/PREDICTED: ribosome-binding protein 1-like isoform X5 [Bombyx mori]	gi|512898984|ref|XM_004924475.1|/1e-10/PREDICTED: Bombyx mori ribosome-binding protein 1-like (LOC101736224), transcript variant X5, mRNA	sp|Q28298|RRBP1_CANFA/3e-32/Ribosome-binding protein 1 OS=Canis familiaris GN=RRBP1 PE=2 SV=1	bmor:101736224/0.0/ribosome-binding protein 1; K14000 ribosome-binding protein 1	slr1048/7e-11/---	PTHR18939:SF4/5.0E-19/--	NA
CL99.Contig1_All	gi|399108377|gb|AFP20596.1|/0/cytochrome CYP321A11 [Spodoptera littoralis]	gi|399108376|gb|JX310085.1|/0.0/Spodoptera littoralis cytochrome CYP321A11 mRNA, complete cds	sp|O61387|CP6B7_HELAM/8e-62/Cytochrome P450 6B7 OS=Helicoverpa armigera GN=CYP6B7 PE=2 SV=1	pxy:105392167/8e-132/CYP321E1; cytochrome P450 6k1-like; K14999 cytochrome P450, family 6 [EC:1.14.-.-]	AGc2890/4e-22/---	PTHR24292/1.4E-114/--	NA
CL99.Contig2_All	gi|514853073|gb|AGO62008.1|/0/cytochrome P450 CYP321A10 [Spodoptera frugiperda]	gi|514853072|gb|KC789753.1|/0.0/Spodoptera frugiperda cytochrome P450 CYP321A10 mRNA, complete cds	sp|Q964R0|CP6K1_BLAGE/6e-62/Cytochrome P450 6k1 OS=Blattella germanica GN=CYP6K1 PE=2 SV=1	pxy:105392167/2e-128/CYP321E1; cytochrome P450 6k1-like; K14999 cytochrome P450, family 6 [EC:1.14.-.-]	AGc2890/5e-24/---	PTHR24292/1.8E-115/--	NA
CL99.Contig3_All	gi|514853070|gb|AGO62007.1|/0/cytochrome P450 CYP321A9 [Spodoptera frugiperda]	gi|514853069|gb|KC789752.1|/0.0/Spodoptera frugiperda cytochrome P450 CYP321A9 mRNA, complete cds	sp|Q9V4U9|C6A13_DROME/3e-63/Probable cytochrome P450 6a13 OS=Drosophila melanogaster GN=Cyp6a13 PE=2 SV=1	pxy:105392167/8e-134/CYP321E1; cytochrome P450 6k1-like; K14999 cytochrome P450, family 6 [EC:1.14.-.-]	Cj1411c/8e-25/---	PR00385/4.0E-7/P450 superfamily signature	NA
CL99.Contig4_All	gi|514853067|gb|AGO62006.1|/0/cytochrome P450 CY321A8 [Spodoptera frugiperda]	gi|514853066|gb|KC789751.1|/0.0/Spodoptera frugiperda cytochrome P450 CY321A8 mRNA, complete cds	sp|Q9V4U9|C6A13_DROME/3e-63/Probable cytochrome P450 6a13 OS=Drosophila melanogaster GN=Cyp6a13 PE=2 SV=1	pxy:105392167/3e-130/CYP321E1; cytochrome P450 6k1-like; K14999 cytochrome P450, family 6 [EC:1.14.-.-]	Cj1411c/3e-23/---	PF00067/3.9E-81/Cytochrome P450	NA
CL99.Contig5_All	gi|399108377|gb|AFP20596.1|/0/cytochrome CYP321A11 [Spodoptera littoralis]	gi|514853069|gb|KC789752.1|/0.0/Spodoptera frugiperda cytochrome P450 CYP321A9 mRNA, complete cds	sp|Q27902|CP6B4_PAPGL/1e-64/Cytochrome P450 6B4 OS=Papilio glaucus GN=CYP6B4 PE=2 SV=1	pxy:105383408/1e-131/cytochrome P450 6k1-like; K14999 cytochrome P450, family 6 [EC:1.14.-.-]	Cj1411c/2e-21/---	PF00067/1.6E-81/Cytochrome P450	NA
CL99.Contig6_All	gi|514853070|gb|AGO62007.1|/0/cytochrome P450 CYP321A9 [Spodoptera frugiperda]	gi|514853069|gb|KC789752.1|/0.0/Spodoptera frugiperda cytochrome P450 CYP321A9 mRNA, complete cds	sp|Q9V4U9|C6A13_DROME/2e-63/Probable cytochrome P450 6a13 OS=Drosophila melanogaster GN=Cyp6a13 PE=2 SV=1	pxy:105392167/1e-133/CYP321E1; cytochrome P450 6k1-like; K14999 cytochrome P450, family 6 [EC:1.14.-.-]	Cj1411c/2e-24/---	PR00463/4.9E-17/E-class P450 group I signature	NA
CL99.Contig7_All	gi|514853070|gb|AGO62007.1|/0/cytochrome P450 CYP321A9 [Spodoptera frugiperda]	gi|514853069|gb|KC789752.1|/0.0/Spodoptera frugiperda cytochrome P450 CYP321A9 mRNA, complete cds	sp|Q9V4U9|C6A13_DROME/3e-63/Probable cytochrome P450 6a13 OS=Drosophila melanogaster GN=Cyp6a13 PE=2 SV=1	pxy:105392167/3e-130/CYP321E1; cytochrome P450 6k1-like; K14999 cytochrome P450, family 6 [EC:1.14.-.-]	Cj1411c/1e-23/---	PR00385/3.6E-7/P450 superfamily signature	NA
CL99.Contig8_All	gi|399108377|gb|AFP20596.1|/0/cytochrome CYP321A11 [Spodoptera littoralis]	gi|514853072|gb|KC789753.1|/0.0/Spodoptera frugiperda cytochrome P450 CYP321A10 mRNA, complete cds	sp|Q27902|CP6B4_PAPGL/2e-62/Cytochrome P450 6B4 OS=Papilio glaucus GN=CYP6B4 PE=2 SV=1	pxy:105392167/6e-132/CYP321E1; cytochrome P450 6k1-like; K14999 cytochrome P450, family 6 [EC:1.14.-.-]	Cj1411c/2e-23/---	PTHR24292/2.7E-118/--	NA
CL99.Contig9_All	gi|514853070|gb|AGO62007.1|/0/cytochrome P450 CYP321A9 [Spodoptera frugiperda]	gi|514853066|gb|KC789751.1|/0.0/Spodoptera frugiperda cytochrome P450 CY321A8 mRNA, complete cds	sp|Q9V4U9|C6A13_DROME/6e-65/Probable cytochrome P450 6a13 OS=Drosophila melanogaster GN=Cyp6a13 PE=2 SV=1	pxy:105392167/2e-131/CYP321E1; cytochrome P450 6k1-like; K14999 cytochrome P450, family 6 [EC:1.14.-.-]	Cj1411c/8e-25/---	PR00385/3.6E-7/P450 superfamily signature	NA
CL99.Contig10_All	gi|514853073|gb|AGO62008.1|/0/cytochrome P450 CYP321A10 [Spodoptera frugiperda]	gi|514853072|gb|KC789753.1|/0.0/Spodoptera frugiperda cytochrome P450 CYP321A10 mRNA, complete cds	sp|O61387|CP6B7_HELAM/6e-61/Cytochrome P450 6B7 OS=Helicoverpa armigera GN=CYP6B7 PE=2 SV=1	pxy:105392167/5e-131/CYP321E1; cytochrome P450 6k1-like; K14999 cytochrome P450, family 6 [EC:1.14.-.-]	AGc2890/1e-22/---	PF00067/4.3E-79/Cytochrome P450	NA
CL99.Contig11_All	gi|514853067|gb|AGO62006.1|/0/cytochrome P450 CY321A8 [Spodoptera frugiperda]	gi|514853066|gb|KC789751.1|/0.0/Spodoptera frugiperda cytochrome P450 CY321A8 mRNA, complete cds	sp|Q27902|CP6B4_PAPGL/2e-64/Cytochrome P450 6B4 OS=Papilio glaucus GN=CYP6B4 PE=2 SV=1	pxy:105383408/6e-130/cytochrome P450 6k1-like; K14999 cytochrome P450, family 6 [EC:1.14.-.-]	Cj1411c/3e-23/---	PR00385/6.4E-7/P450 superfamily signature	NA
CL100.Contig1_All	NA	NA	NA	NA	NA	NA	NA
CL100.Contig2_All	NA	NA	NA	NA	NA	NA	NA
CL101.Contig1_All	gi|512915788|ref|XP_004928475.1|/1.29223e-129/PREDICTED: multiple C2 and transmembrane domain-containing protein 1-like [Bombyx mori]	gi|512916812|ref|XM_004928675.1|/6e-08/PREDICTED: Bombyx mori multiple C2 and transmembrane domain-containing protein 2-like (LOC101743125), mRNA	sp|Q6DN14|MCTP1_HUMAN/9e-85/Multiple C2 and transmembrane domain-containing protein 1 OS=Homo sapiens GN=MCTP1 PE=2 SV=2	cin:100176945/9e-09/protein unc-13 homolog B-like; K15293 protein unc-13	NA	SM00239/9.1E-14/Protein kinase C conserved region 2 (CalB)	NA
CL101.Contig2_All	gi|512915788|ref|XP_004928475.1|/1.19499e-129/PREDICTED: multiple C2 and transmembrane domain-containing protein 1-like [Bombyx mori]	gi|512916812|ref|XM_004928675.1|/6e-08/PREDICTED: Bombyx mori multiple C2 and transmembrane domain-containing protein 2-like (LOC101743125), mRNA	sp|Q6DN14|MCTP1_HUMAN/8e-85/Multiple C2 and transmembrane domain-containing protein 1 OS=Homo sapiens GN=MCTP1 PE=2 SV=2	cin:100176945/8e-09/protein unc-13 homolog B-like; K15293 protein unc-13	NA	PS50004/11.788/C2 domain profile.	NA
CL101.Contig3_All	gi|512915788|ref|XP_004928475.1|/3.79909e-107/PREDICTED: multiple C2 and transmembrane domain-containing protein 1-like [Bombyx mori]	gi|512916812|ref|XM_004928675.1|/5e-08/PREDICTED: Bombyx mori multiple C2 and transmembrane domain-containing protein 2-like (LOC101743125), mRNA	sp|Q6DN14|MCTP1_HUMAN/2e-67/Multiple C2 and transmembrane domain-containing protein 1 OS=Homo sapiens GN=MCTP1 PE=2 SV=2	cin:100176945/6e-09/protein unc-13 homolog B-like; K15293 protein unc-13	NA	PF00168/1.5E-14/C2 domain	NA
CL101.Contig4_All	gi|512915788|ref|XP_004928475.1|/1.31467e-129/PREDICTED: multiple C2 and transmembrane domain-containing protein 1-like [Bombyx mori]	gi|512916812|ref|XM_004928675.1|/6e-08/PREDICTED: Bombyx mori multiple C2 and transmembrane domain-containing protein 2-like (LOC101743125), mRNA	sp|Q6DN14|MCTP1_HUMAN/9e-85/Multiple C2 and transmembrane domain-containing protein 1 OS=Homo sapiens GN=MCTP1 PE=2 SV=2	cin:100176945/9e-09/protein unc-13 homolog B-like; K15293 protein unc-13	NA	PF08372/3.8E-5/Plant phosphoribosyltransferase C-terminal	NA
CL101.Contig5_All	gi|512915788|ref|XP_004928475.1|/4.12214e-170/PREDICTED: multiple C2 and transmembrane domain-containing protein 1-like [Bombyx mori]	gi|512916812|ref|XM_004928675.1|/1e-07/PREDICTED: Bombyx mori multiple C2 and transmembrane domain-containing protein 2-like (LOC101743125), mRNA	sp|Q6DN14|MCTP1_HUMAN/2e-84/Multiple C2 and transmembrane domain-containing protein 1 OS=Homo sapiens GN=MCTP1 PE=2 SV=2	cin:100176945/2e-08/protein unc-13 homolog B-like; K15293 protein unc-13	NA	PF00168/2.3E-9/C2 domain	NA
CL102.Contig1_All	gi|62122555|dbj|BAD93237.1|/1.2418e-64/PERIOD beta [Bombyx mori]	gi|531996921|gb|KC996751.1|/4e-07/Bicyclus anynana period mRNA, complete cds	NA	bmor:692522/2e-65/Per; period; K02633 period circadian protein	NA	PTHR11269/1.8E-17/--	NA
CL102.Contig2_All	gi|44977166|gb|AAS49924.1|/0/circadian clock protein period [Mamestra brassicae]	gi|339283909|gb|HQ731034.1|/0.0/Spodoptera exigua period mRNA, complete cds	sp|Q17062|PER_ANTPE/0.0/Period circadian protein OS=Antheraea pernyi GN=per PE=2 SV=1	bmor:692522/0.0/Per; period; K02633 period circadian protein	NA	PTHR11269:SF16/3.5E-76/--	biological_process:GO:0050794//regulation of cellular process;
CL102.Contig3_All	gi|44977166|gb|AAS49924.1|/0/circadian clock protein period [Mamestra brassicae]	gi|339283909|gb|HQ731034.1|/0.0/Spodoptera exigua period mRNA, complete cds	sp|Q17062|PER_ANTPE/0.0/Period circadian protein OS=Antheraea pernyi GN=per PE=2 SV=1	bmor:692522/0.0/Per; period; K02633 period circadian protein	NA	PS50112/12.389/PAS repeat profile.	biological_process:GO:0050794//regulation of cellular process;
CL102.Contig4_All	gi|62122555|dbj|BAD93237.1|/0/PERIOD beta [Bombyx mori]	gi|339283909|gb|HQ731034.1|/0.0/Spodoptera exigua period mRNA, complete cds	sp|Q17062|PER_ANTPE/0.0/Period circadian protein OS=Antheraea pernyi GN=per PE=2 SV=1	bmor:692522/0.0/Per; period; K02633 period circadian protein	NA	PS50112/12.389/PAS repeat profile.	NA
CL102.Contig5_All	gi|62122555|dbj|BAD93237.1|/0/PERIOD beta [Bombyx mori]	gi|148467516|gb|EF364034.1|/0.0/Spodoptera littoralis antennal period protein (PER) mRNA, partial cds	sp|Q17062|PER_ANTPE/0.0/Period circadian protein OS=Antheraea pernyi GN=per PE=2 SV=1	bmor:692522/0.0/Per; period; K02633 period circadian protein	NA	PS50112/12.389/PAS repeat profile.	NA
CL102.Contig6_All	gi|44977166|gb|AAS49924.1|/0/circadian clock protein period [Mamestra brassicae]	gi|339283909|gb|HQ731034.1|/0.0/Spodoptera exigua period mRNA, complete cds	sp|Q17062|PER_ANTPE/0.0/Period circadian protein OS=Antheraea pernyi GN=per PE=2 SV=1	bmor:692522/0.0/Per; period; K02633 period circadian protein	NA	PTHR11269:SF16/8.5E-111/--	NA
CL102.Contig7_All	gi|62122555|dbj|BAD93237.1|/0/PERIOD beta [Bombyx mori]	gi|339283909|gb|HQ731034.1|/0.0/Spodoptera exigua period mRNA, complete cds	sp|Q17062|PER_ANTPE/0.0/Period circadian protein OS=Antheraea pernyi GN=per PE=2 SV=1	bmor:692522/0.0/Per; period; K02633 period circadian protein	NA	PS50112/12.389/PAS repeat profile.	NA
CL102.Contig8_All	gi|44977166|gb|AAS49924.1|/0/circadian clock protein period [Mamestra brassicae]	gi|339283909|gb|HQ731034.1|/0.0/Spodoptera exigua period mRNA, complete cds	sp|Q17062|PER_ANTPE/0.0/Period circadian protein OS=Antheraea pernyi GN=per PE=2 SV=1	bmor:692522/0.0/Per; period; K02633 period circadian protein	NA	PS50112/12.389/PAS repeat profile.	NA
CL102.Contig9_All	gi|44977166|gb|AAS49924.1|/0/circadian clock protein period [Mamestra brassicae]	gi|339283909|gb|HQ731034.1|/0.0/Spodoptera exigua period mRNA, complete cds	sp|Q17062|PER_ANTPE/0.0/Period circadian protein OS=Antheraea pernyi GN=per PE=2 SV=1	bmor:692522/0.0/Per; period; K02633 period circadian protein	NA	PTHR11269:SF16/6.4E-112/--	biological_process:GO:0050794//regulation of cellular process;
CL102.Contig10_All	gi|44977166|gb|AAS49924.1|/0/circadian clock protein period [Mamestra brassicae]	gi|339283909|gb|HQ731034.1|/0.0/Spodoptera exigua period mRNA, complete cds	sp|Q17062|PER_ANTPE/0.0/Period circadian protein OS=Antheraea pernyi GN=per PE=2 SV=1	bmor:692522/0.0/Per; period; K02633 period circadian protein	NA	PTHR11269:SF16/5.7E-113/--	biological_process:GO:0050794//regulation of cellular process;
CL102.Contig11_All	gi|112982655|ref|NP_001036975.1|/0/period [Bombyx mori] &gt;gi|62122553|dbj|BAD93236.1| PERIOD alpha [Bombyx mori]	gi|339283909|gb|HQ731034.1|/0.0/Spodoptera exigua period mRNA, complete cds	sp|Q17062|PER_ANTPE/0.0/Period circadian protein OS=Antheraea pernyi GN=per PE=2 SV=1	bmor:692522/0.0/Per; period; K02633 period circadian protein	NA	PF00989/1.4E-7/PAS fold	NA
CL102.Contig12_All	gi|62122555|dbj|BAD93237.1|/2.05347e-46/PERIOD beta [Bombyx mori]	gi|94471736|gb|DQ393413.1|/1e-09/Bombyx mori period mRNA, complete cds	sp|Q17062|PER_ANTPE/4e-07/Period circadian protein OS=Antheraea pernyi GN=per PE=2 SV=1	bmor:692522/3e-47/Per; period; K02633 period circadian protein	NA	PF12114/6.1E-28/Period protein 2/3C-terminal region	NA
CL102.Contig13_All	gi|62122555|dbj|BAD93237.1|/0/PERIOD beta [Bombyx mori]	gi|339283909|gb|HQ731034.1|/0.0/Spodoptera exigua period mRNA, complete cds	sp|Q17062|PER_ANTPE/0.0/Period circadian protein OS=Antheraea pernyi GN=per PE=2 SV=1	bmor:692522/0.0/Per; period; K02633 period circadian protein	NA	PS50112/12.389/PAS repeat profile.	biological_process:GO:0050794//regulation of cellular process;
CL102.Contig14_All	gi|44977166|gb|AAS49924.1|/0/circadian clock protein period [Mamestra brassicae]	gi|339283909|gb|HQ731034.1|/0.0/Spodoptera exigua period mRNA, complete cds	sp|Q17062|PER_ANTPE/0.0/Period circadian protein OS=Antheraea pernyi GN=per PE=2 SV=1	bmor:692522/0.0/Per; period; K02633 period circadian protein	NA	PTHR11269:SF16/1.3E-110/--	NA
CL102.Contig15_All	gi|44977166|gb|AAS49924.1|/0/circadian clock protein period [Mamestra brassicae]	gi|148467516|gb|EF364034.1|/0.0/Spodoptera littoralis antennal period protein (PER) mRNA, partial cds	sp|Q17062|PER_ANTPE/0.0/Period circadian protein OS=Antheraea pernyi GN=per PE=2 SV=1	bmor:692522/0.0/Per; period; K02633 period circadian protein	NA	PF00989/1.2E-7/PAS fold	biological_process:GO:0050794//regulation of cellular process;
CL102.Contig16_All	gi|62122555|dbj|BAD93237.1|/0/PERIOD beta [Bombyx mori]	gi|339283909|gb|HQ731034.1|/0.0/Spodoptera exigua period mRNA, complete cds	sp|Q17062|PER_ANTPE/0.0/Period circadian protein OS=Antheraea pernyi GN=per PE=2 SV=1	bmor:692522/0.0/Per; period; K02633 period circadian protein	NA	PS50112/12.389/PAS repeat profile.	biological_process:GO:0050794//regulation of cellular process;
CL102.Contig17_All	gi|44977166|gb|AAS49924.1|/0/circadian clock protein period [Mamestra brassicae]	gi|339283909|gb|HQ731034.1|/0.0/Spodoptera exigua period mRNA, complete cds	sp|Q17062|PER_ANTPE/0.0/Period circadian protein OS=Antheraea pernyi GN=per PE=2 SV=1	bmor:692522/0.0/Per; period; K02633 period circadian protein	NA	PS50112/11.359/PAS repeat profile.	NA
CL102.Contig18_All	gi|44977166|gb|AAS49924.1|/0/circadian clock protein period [Mamestra brassicae]	gi|339283909|gb|HQ731034.1|/0.0/Spodoptera exigua period mRNA, complete cds	sp|Q17062|PER_ANTPE/0.0/Period circadian protein OS=Antheraea pernyi GN=per PE=2 SV=1	bmor:692522/0.0/Per; period; K02633 period circadian protein	NA	PTHR11269:SF16/5.7E-113/--	biological_process:GO:0050794//regulation of cellular process;
CL102.Contig19_All	gi|44977166|gb|AAS49924.1|/0/circadian clock protein period [Mamestra brassicae]	gi|339283909|gb|HQ731034.1|/0.0/Spodoptera exigua period mRNA, complete cds	sp|Q17062|PER_ANTPE/0.0/Period circadian protein OS=Antheraea pernyi GN=per PE=2 SV=1	bmor:692522/0.0/Per; period; K02633 period circadian protein	NA	PTHR11269:SF16/5.7E-113/--	biological_process:GO:0050794//regulation of cellular process;
CL102.Contig20_All	gi|44977166|gb|AAS49924.1|/0/circadian clock protein period [Mamestra brassicae]	gi|339283909|gb|HQ731034.1|/0.0/Spodoptera exigua period mRNA, complete cds	sp|Q17062|PER_ANTPE/0.0/Period circadian protein OS=Antheraea pernyi GN=per PE=2 SV=1	bmor:692522/0.0/Per; period; K02633 period circadian protein	NA	PTHR11269:SF16/1.0E-120/--	NA
CL102.Contig21_All	gi|44977166|gb|AAS49924.1|/0/circadian clock protein period [Mamestra brassicae]	gi|148467516|gb|EF364034.1|/0.0/Spodoptera littoralis antennal period protein (PER) mRNA, partial cds	sp|Q17062|PER_ANTPE/0.0/Period circadian protein OS=Antheraea pernyi GN=per PE=2 SV=1	bmor:692522/0.0/Per; period; K02633 period circadian protein	NA	PS50112/12.389/PAS repeat profile.	biological_process:GO:0050794//regulation of cellular process;
CL102.Contig22_All	gi|62122555|dbj|BAD93237.1|/0/PERIOD beta [Bombyx mori]	gi|339283909|gb|HQ731034.1|/0.0/Spodoptera exigua period mRNA, complete cds	sp|Q17062|PER_ANTPE/0.0/Period circadian protein OS=Antheraea pernyi GN=per PE=2 SV=1	bmor:692522/0.0/Per; period; K02633 period circadian protein	NA	PTHR11269:SF16/3.2E-122/--	NA
CL102.Contig23_All	gi|62122555|dbj|BAD93237.1|/0/PERIOD beta [Bombyx mori]	gi|148467516|gb|EF364034.1|/0.0/Spodoptera littoralis antennal period protein (PER) mRNA, partial cds	sp|Q17062|PER_ANTPE/0.0/Period circadian protein OS=Antheraea pernyi GN=per PE=2 SV=1	bmor:692522/0.0/Per; period; K02633 period circadian protein	NA	PS50112/12.389/PAS repeat profile.	NA
CL102.Contig24_All	gi|44977166|gb|AAS49924.1|/0/circadian clock protein period [Mamestra brassicae]	gi|339283909|gb|HQ731034.1|/0.0/Spodoptera exigua period mRNA, complete cds	sp|Q17062|PER_ANTPE/0.0/Period circadian protein OS=Antheraea pernyi GN=per PE=2 SV=1	bmor:692522/0.0/Per; period; K02633 period circadian protein	NA	PTHR11269/6.4E-112/--	biological_process:GO:0050794//regulation of cellular process;
CL102.Contig25_All	gi|44977166|gb|AAS49924.1|/0/circadian clock protein period [Mamestra brassicae]	gi|339283909|gb|HQ731034.1|/0.0/Spodoptera exigua period mRNA, complete cds	sp|Q17062|PER_ANTPE/0.0/Period circadian protein OS=Antheraea pernyi GN=per PE=2 SV=1	bmor:692522/0.0/Per; period; K02633 period circadian protein	NA	PTHR11269:SF16/5.7E-113/--	biological_process:GO:0050794//regulation of cellular process;
CL102.Contig26_All	gi|44977166|gb|AAS49924.1|/0/circadian clock protein period [Mamestra brassicae]	gi|339283909|gb|HQ731034.1|/0.0/Spodoptera exigua period mRNA, complete cds	sp|Q17062|PER_ANTPE/0.0/Period circadian protein OS=Antheraea pernyi GN=per PE=2 SV=1	bmor:692522/0.0/Per; period; K02633 period circadian protein	NA	PF14598/4.0E-13/PAS domain	biological_process:GO:0050794//regulation of cellular process;
CL102.Contig27_All	gi|44977166|gb|AAS49924.1|/0/circadian clock protein period [Mamestra brassicae]	gi|339283909|gb|HQ731034.1|/0.0/Spodoptera exigua period mRNA, complete cds	sp|Q17062|PER_ANTPE/0.0/Period circadian protein OS=Antheraea pernyi GN=per PE=2 SV=1	bmor:692522/0.0/Per; period; K02633 period circadian protein	NA	PTHR11269:SF16/5.7E-113/--	biological_process:GO:0050794//regulation of cellular process;
CL102.Contig28_All	gi|44977166|gb|AAS49924.1|/0/circadian clock protein period [Mamestra brassicae]	gi|339283909|gb|HQ731034.1|/0.0/Spodoptera exigua period mRNA, complete cds	sp|Q17062|PER_ANTPE/0.0/Period circadian protein OS=Antheraea pernyi GN=per PE=2 SV=1	bmor:692522/0.0/Per; period; K02633 period circadian protein	NA	PTHR11269:SF16/5.7E-113/--	biological_process:GO:0050794//regulation of cellular process;
CL102.Contig29_All	gi|44977166|gb|AAS49924.1|/0/circadian clock protein period [Mamestra brassicae]	gi|148467516|gb|EF364034.1|/0.0/Spodoptera littoralis antennal period protein (PER) mRNA, partial cds	sp|Q17062|PER_ANTPE/0.0/Period circadian protein OS=Antheraea pernyi GN=per PE=2 SV=1	bmor:692522/0.0/Per; period; K02633 period circadian protein	NA	PS50112/12.389/PAS repeat profile.	NA
CL102.Contig30_All	gi|44977166|gb|AAS49924.1|/0/circadian clock protein period [Mamestra brassicae]	gi|148467516|gb|EF364034.1|/0.0/Spodoptera littoralis antennal period protein (PER) mRNA, partial cds	sp|Q17062|PER_ANTPE/0.0/Period circadian protein OS=Antheraea pernyi GN=per PE=2 SV=1	bmor:692522/0.0/Per; period; K02633 period circadian protein	NA	PS50112/12.389/PAS repeat profile.	NA
CL102.Contig31_All	gi|62122555|dbj|BAD93237.1|/0/PERIOD beta [Bombyx mori]	gi|339283909|gb|HQ731034.1|/0.0/Spodoptera exigua period mRNA, complete cds	sp|Q17062|PER_ANTPE/0.0/Period circadian protein OS=Antheraea pernyi GN=per PE=2 SV=1	bmor:692522/0.0/Per; period; K02633 period circadian protein	NA	PTHR11269/1.4E-88/--	NA
CL102.Contig32_All	gi|112982655|ref|NP_001036975.1|/0/period [Bombyx mori] &gt;gi|62122553|dbj|BAD93236.1| PERIOD alpha [Bombyx mori]	gi|339283909|gb|HQ731034.1|/0.0/Spodoptera exigua period mRNA, complete cds	sp|Q17062|PER_ANTPE/0.0/Period circadian protein OS=Antheraea pernyi GN=per PE=2 SV=1	bmor:692522/0.0/Per; period; K02633 period circadian protein	NA	PTHR11269:SF16/8.9E-121/--	NA
CL102.Contig33_All	gi|44977166|gb|AAS49924.1|/0/circadian clock protein period [Mamestra brassicae]	gi|339283909|gb|HQ731034.1|/0.0/Spodoptera exigua period mRNA, complete cds	sp|Q17062|PER_ANTPE/0.0/Period circadian protein OS=Antheraea pernyi GN=per PE=2 SV=1	bmor:692522/0.0/Per; period; K02633 period circadian protein	NA	PTHR11269:SF16/5.7E-113/--	biological_process:GO:0050794//regulation of cellular process;
CL102.Contig34_All	gi|62122555|dbj|BAD93237.1|/0/PERIOD beta [Bombyx mori]	gi|339283909|gb|HQ731034.1|/0.0/Spodoptera exigua period mRNA, complete cds	sp|Q17062|PER_ANTPE/0.0/Period circadian protein OS=Antheraea pernyi GN=per PE=2 SV=1	bmor:692522/0.0/Per; period; K02633 period circadian protein	NA	PS50112/12.389/PAS repeat profile.	NA
CL102.Contig35_All	gi|44977166|gb|AAS49924.1|/0/circadian clock protein period [Mamestra brassicae]	gi|339283909|gb|HQ731034.1|/0.0/Spodoptera exigua period mRNA, complete cds	sp|Q17062|PER_ANTPE/0.0/Period circadian protein OS=Antheraea pernyi GN=per PE=2 SV=1	bmor:692522/0.0/Per; period; K02633 period circadian protein	NA	PF14598/6.6E-13/PAS domain	NA
CL102.Contig36_All	gi|62122555|dbj|BAD93237.1|/0/PERIOD beta [Bombyx mori]	gi|339283909|gb|HQ731034.1|/0.0/Spodoptera exigua period mRNA, complete cds	sp|Q17062|PER_ANTPE/0.0/Period circadian protein OS=Antheraea pernyi GN=per PE=2 SV=1	bmor:692522/0.0/Per; period; K02633 period circadian protein	NA	PTHR11269/6.5E-84/--	NA
CL102.Contig37_All	gi|44977166|gb|AAS49924.1|/0/circadian clock protein period [Mamestra brassicae]	gi|339283909|gb|HQ731034.1|/0.0/Spodoptera exigua period mRNA, complete cds	sp|Q17062|PER_ANTPE/0.0/Period circadian protein OS=Antheraea pernyi GN=per PE=2 SV=1	bmor:692522/0.0/Per; period; K02633 period circadian protein	NA	PF14598/5.4E-13/PAS domain	biological_process:GO:0050794//regulation of cellular process;
CL102.Contig38_All	gi|44977166|gb|AAS49924.1|/0/circadian clock protein period [Mamestra brassicae]	gi|339283909|gb|HQ731034.1|/0.0/Spodoptera exigua period mRNA, complete cds	sp|Q17062|PER_ANTPE/0.0/Period circadian protein OS=Antheraea pernyi GN=per PE=2 SV=1	bmor:692522/0.0/Per; period; K02633 period circadian protein	NA	PTHR11269:SF16/5.7E-113/--	biological_process:GO:0050794//regulation of cellular process;
CL102.Contig39_All	gi|44977166|gb|AAS49924.1|/0/circadian clock protein period [Mamestra brassicae]	gi|339283909|gb|HQ731034.1|/0.0/Spodoptera exigua period mRNA, complete cds	sp|Q17062|PER_ANTPE/0.0/Period circadian protein OS=Antheraea pernyi GN=per PE=2 SV=1	bmor:692522/0.0/Per; period; K02633 period circadian protein	NA	SM00091/5.1E-4/PAS domain	biological_process:GO:0050794//regulation of cellular process;
CL102.Contig40_All	gi|44977166|gb|AAS49924.1|/0/circadian clock protein period [Mamestra brassicae]	gi|339283909|gb|HQ731034.1|/0.0/Spodoptera exigua period mRNA, complete cds	sp|Q17062|PER_ANTPE/0.0/Period circadian protein OS=Antheraea pernyi GN=per PE=2 SV=1	bmor:692522/0.0/Per; period; K02633 period circadian protein	NA	PTHR11269/3.5E-76/--	biological_process:GO:0050794//regulation of cellular process;
CL102.Contig41_All	gi|62122555|dbj|BAD93237.1|/1.55296e-64/PERIOD beta [Bombyx mori]	gi|531996921|gb|KC996751.1|/5e-07/Bicyclus anynana period mRNA, complete cds	NA	bmor:692522/2e-65/Per; period; K02633 period circadian protein	NA	PF12114/4.8E-29/Period protein 2/3C-terminal region	NA
CL102.Contig42_All	gi|112982655|ref|NP_001036975.1|/0/period [Bombyx mori] &gt;gi|62122553|dbj|BAD93236.1| PERIOD alpha [Bombyx mori]	gi|148467516|gb|EF364034.1|/0.0/Spodoptera littoralis antennal period protein (PER) mRNA, partial cds	sp|Q17062|PER_ANTPE/0.0/Period circadian protein OS=Antheraea pernyi GN=per PE=2 SV=1	bmor:692522/0.0/Per; period; K02633 period circadian protein	NA	PS50112/12.389/PAS repeat profile.	NA
CL102.Contig43_All	gi|112982655|ref|NP_001036975.1|/0/period [Bombyx mori] &gt;gi|62122553|dbj|BAD93236.1| PERIOD alpha [Bombyx mori]	gi|339283909|gb|HQ731034.1|/0.0/Spodoptera exigua period mRNA, complete cds	sp|Q17062|PER_ANTPE/0.0/Period circadian protein OS=Antheraea pernyi GN=per PE=2 SV=1	bmor:692522/0.0/Per; period; K02633 period circadian protein	NA	PTHR11269/8.7E-110/--	biological_process:GO:0050794//regulation of cellular process;
CL102.Contig44_All	gi|44977166|gb|AAS49924.1|/0/circadian clock protein period [Mamestra brassicae]	gi|148467516|gb|EF364034.1|/0.0/Spodoptera littoralis antennal period protein (PER) mRNA, partial cds	sp|Q17062|PER_ANTPE/0.0/Period circadian protein OS=Antheraea pernyi GN=per PE=2 SV=1	bmor:692522/0.0/Per; period; K02633 period circadian protein	NA	PF00989/1.5E-7/PAS fold	biological_process:GO:0050794//regulation of cellular process;
CL102.Contig45_All	gi|44977166|gb|AAS49924.1|/0/circadian clock protein period [Mamestra brassicae]	gi|339283909|gb|HQ731034.1|/0.0/Spodoptera exigua period mRNA, complete cds	sp|Q17062|PER_ANTPE/0.0/Period circadian protein OS=Antheraea pernyi GN=per PE=2 SV=1	bmor:692522/0.0/Per; period; K02633 period circadian protein	NA	PTHR11269:SF16/5.7E-113/--	biological_process:GO:0050794//regulation of cellular process;
CL102.Contig46_All	gi|44977166|gb|AAS49924.1|/0/circadian clock protein period [Mamestra brassicae]	gi|339283909|gb|HQ731034.1|/0.0/Spodoptera exigua period mRNA, complete cds	sp|Q17062|PER_ANTPE/0.0/Period circadian protein OS=Antheraea pernyi GN=per PE=2 SV=1	bmor:692522/0.0/Per; period; K02633 period circadian protein	NA	PTHR11269:SF16/1.0E-120/--	NA
CL102.Contig47_All	gi|44977166|gb|AAS49924.1|/0/circadian clock protein period [Mamestra brassicae]	gi|339283909|gb|HQ731034.1|/0.0/Spodoptera exigua period mRNA, complete cds	sp|Q17062|PER_ANTPE/0.0/Period circadian protein OS=Antheraea pernyi GN=per PE=2 SV=1	bmor:692522/0.0/Per; period; K02633 period circadian protein	NA	PS50112/12.389/PAS repeat profile.	NA
CL102.Contig48_All	gi|44977166|gb|AAS49924.1|/0/circadian clock protein period [Mamestra brassicae]	gi|339283909|gb|HQ731034.1|/0.0/Spodoptera exigua period mRNA, complete cds	sp|Q17062|PER_ANTPE/0.0/Period circadian protein OS=Antheraea pernyi GN=per PE=2 SV=1	bmor:692522/0.0/Per; period; K02633 period circadian protein	NA	PTHR11269/1.8E-125/--	NA
CL102.Contig49_All	gi|112982655|ref|NP_001036975.1|/0/period [Bombyx mori] &gt;gi|62122553|dbj|BAD93236.1| PERIOD alpha [Bombyx mori]	gi|339283909|gb|HQ731034.1|/0.0/Spodoptera exigua period mRNA, complete cds	sp|Q17062|PER_ANTPE/0.0/Period circadian protein OS=Antheraea pernyi GN=per PE=2 SV=1	bmor:692522/0.0/Per; period; K02633 period circadian protein	NA	PF14598/7.0E-13/PAS domain	biological_process:GO:0050794//regulation of cellular process;
CL102.Contig50_All	gi|62122555|dbj|BAD93237.1|/0/PERIOD beta [Bombyx mori]	gi|339283909|gb|HQ731034.1|/0.0/Spodoptera exigua period mRNA, complete cds	sp|Q17062|PER_ANTPE/0.0/Period circadian protein OS=Antheraea pernyi GN=per PE=2 SV=1	bmor:692522/0.0/Per; period; K02633 period circadian protein	NA	PS50112/12.389/PAS repeat profile.	NA
CL102.Contig51_All	gi|112982655|ref|NP_001036975.1|/0/period [Bombyx mori] &gt;gi|62122553|dbj|BAD93236.1| PERIOD alpha [Bombyx mori]	gi|339283909|gb|HQ731034.1|/0.0/Spodoptera exigua period mRNA, complete cds	sp|Q17062|PER_ANTPE/0.0/Period circadian protein OS=Antheraea pernyi GN=per PE=2 SV=1	bmor:692522/0.0/Per; period; K02633 period circadian protein	NA	PF00989/1.4E-7/PAS fold	NA
CL102.Contig52_All	gi|62122555|dbj|BAD93237.1|/3.09817e-65/PERIOD beta [Bombyx mori]	gi|531996921|gb|KC996751.1|/4e-07/Bicyclus anynana period mRNA, complete cds	NA	bmor:692522/5e-66/Per; period; K02633 period circadian protein	NA	PF12114/3.4E-28/Period protein 2/3C-terminal region	NA
CL102.Contig53_All	gi|112982655|ref|NP_001036975.1|/0/period [Bombyx mori] &gt;gi|62122553|dbj|BAD93236.1| PERIOD alpha [Bombyx mori]	gi|339283909|gb|HQ731034.1|/0.0/Spodoptera exigua period mRNA, complete cds	sp|Q17062|PER_ANTPE/0.0/Period circadian protein OS=Antheraea pernyi GN=per PE=2 SV=1	bmor:692522/0.0/Per; period; K02633 period circadian protein	NA	PTHR11269/1.0E-120/--	NA
CL102.Contig54_All	gi|44977166|gb|AAS49924.1|/0/circadian clock protein period [Mamestra brassicae]	gi|339283909|gb|HQ731034.1|/0.0/Spodoptera exigua period mRNA, complete cds	sp|Q17062|PER_ANTPE/0.0/Period circadian protein OS=Antheraea pernyi GN=per PE=2 SV=1	bmor:692522/0.0/Per; period; K02633 period circadian protein	NA	PS50112/12.389/PAS repeat profile.	biological_process:GO:0050794//regulation of cellular process;
CL102.Contig55_All	gi|44977166|gb|AAS49924.1|/0/circadian clock protein period [Mamestra brassicae]	gi|339283909|gb|HQ731034.1|/0.0/Spodoptera exigua period mRNA, complete cds	sp|Q17062|PER_ANTPE/0.0/Period circadian protein OS=Antheraea pernyi GN=per PE=2 SV=1	bmor:692522/0.0/Per; period; K02633 period circadian protein	NA	PS50112/11.359/PAS repeat profile.	NA
CL102.Contig56_All	gi|112982655|ref|NP_001036975.1|/0/period [Bombyx mori] &gt;gi|62122553|dbj|BAD93236.1| PERIOD alpha [Bombyx mori]	gi|339283909|gb|HQ731034.1|/0.0/Spodoptera exigua period mRNA, complete cds	sp|Q17062|PER_ANTPE/0.0/Period circadian protein OS=Antheraea pernyi GN=per PE=2 SV=1	bmor:692522/0.0/Per; period; K02633 period circadian protein	NA	PF12114/2.8E-25/Period protein 2/3C-terminal region	biological_process:GO:0050794//regulation of cellular process;
CL102.Contig57_All	gi|44977166|gb|AAS49924.1|/0/circadian clock protein period [Mamestra brassicae]	gi|148467516|gb|EF364034.1|/0.0/Spodoptera littoralis antennal period protein (PER) mRNA, partial cds	sp|Q17062|PER_ANTPE/0.0/Period circadian protein OS=Antheraea pernyi GN=per PE=2 SV=1	bmor:692522/0.0/Per; period; K02633 period circadian protein	NA	PS50112/12.389/PAS repeat profile.	biological_process:GO:0050794//regulation of cellular process;
CL102.Contig58_All	gi|44977166|gb|AAS49924.1|/0/circadian clock protein period [Mamestra brassicae]	gi|339283909|gb|HQ731034.1|/0.0/Spodoptera exigua period mRNA, complete cds	sp|Q17062|PER_ANTPE/0.0/Period circadian protein OS=Antheraea pernyi GN=per PE=2 SV=1	bmor:692522/0.0/Per; period; K02633 period circadian protein	NA	PTHR11269:SF16/1.2E-109/--	biological_process:GO:0050794//regulation of cellular process;
CL102.Contig59_All	gi|44977166|gb|AAS49924.1|/0/circadian clock protein period [Mamestra brassicae]	gi|339283909|gb|HQ731034.1|/0.0/Spodoptera exigua period mRNA, complete cds	sp|Q17062|PER_ANTPE/0.0/Period circadian protein OS=Antheraea pernyi GN=per PE=2 SV=1	bmor:692522/0.0/Per; period; K02633 period circadian protein	NA	PTHR11269:SF16/1.3E-110/--	biological_process:GO:0050794//regulation of cellular process;
CL102.Contig60_All	NA	NA	NA	NA	NA	NA	NA
CL102.Contig61_All	NA	NA	NA	NA	NA	NA	NA
CL103.Contig1_All	gi|389612019|dbj|BAM19543.1|/5.70794e-115/prune, partial [Papilio xuthus]	NA	sp|Q8BIW1|PRUNE_MOUSE/7e-39/Protein prune homolog OS=Mus musculus GN=Prune PE=2 SV=1	pxy:105380775/1e-116/protein prune homolog; K01514 exopolyphosphatase [EC:3.6.1.11]	SPAC2F3.11/1e-13/---	PF01368/7.0E-8/DHH family	NA
CL103.Contig2_All	gi|389612019|dbj|BAM19543.1|/4.67901e-118/prune, partial [Papilio xuthus]	NA	sp|Q6AYG3|PRUNE_RAT/3e-39/Protein prune homolog OS=Rattus norvegicus GN=Prune PE=2 SV=1	pxy:105380775/7e-120/protein prune homolog; K01514 exopolyphosphatase [EC:3.6.1.11]	SPAC2F3.11/2e-13/---	PTHR21466/1.5E-75/--	NA
CL104.Contig1_All	gi|512901926|ref|XP_004925251.1|/1.04981e-154/PREDICTED: fatty acid 2-hydroxylase-like [Bombyx mori]	NA	sp|Q2LAM0|FA2H_RAT/2e-60/Fatty acid 2-hydroxylase OS=Rattus norvegicus GN=Fa2h PE=1 SV=2	bacu:103000454/6e-47/MLKL; mixed lineage kinase domain-like; K08849 mixed lineage kinase domain-like [EC:2.7.11.1]	YMR272c_2/1e-23/---	PTHR12863/2.0E-88/--	NA
CL104.Contig2_All	gi|512901926|ref|XP_004925251.1|/6.18395e-50/PREDICTED: fatty acid 2-hydroxylase-like [Bombyx mori]	NA	sp|Q5MPP0|FA2H_MOUSE/6e-07/Fatty acid 2-hydroxylase OS=Mus musculus GN=Fa2h PE=1 SV=1	NA	NA	PS50255/12.879/Cytochrome b5 family, heme-binding domain profile.	NA
CL105.Contig1_All	gi|512913313|ref|XP_004927866.1|/0/PREDICTED: probable dolichyl pyrophosphate Glc1Man9GlcNAc2 alpha-1,3-glucosyltransferase-like [Bombyx mori]	gi|340378360|ref|XM_003387648.1|/1e-06/PREDICTED: Amphimedon queenslandica probable dolichyl pyrophosphate Glc1Man9GlcNAc2 alpha-1,3-glucosyltransferase-like (LOC100641641), mRNA	sp|Q9BVK2|ALG8_HUMAN/2e-139/Probable dolichyl pyrophosphate Glc1Man9GlcNAc2 alpha-1,3-glucosyltransferase OS=Homo sapiens GN=ALG8 PE=1 SV=2	bmor:101742022/0.0/probable dolichyl pyrophosphate Glc1Man9GlcNAc2 alpha-1,3-glucosyltransferase; K03849 alpha-1,3-glucosyltransferase [EC:2.4.1.265]	NA	PTHR12413/3.4E-233/--	NA
CL105.Contig2_All	gi|512913313|ref|XP_004927866.1|/0/PREDICTED: probable dolichyl pyrophosphate Glc1Man9GlcNAc2 alpha-1,3-glucosyltransferase-like [Bombyx mori]	gi|340378360|ref|XM_003387648.1|/5e-09/PREDICTED: Amphimedon queenslandica probable dolichyl pyrophosphate Glc1Man9GlcNAc2 alpha-1,3-glucosyltransferase-like (LOC100641641), mRNA	sp|Q9BVK2|ALG8_HUMAN/1e-139/Probable dolichyl pyrophosphate Glc1Man9GlcNAc2 alpha-1,3-glucosyltransferase OS=Homo sapiens GN=ALG8 PE=1 SV=2	bmor:101742022/0.0/probable dolichyl pyrophosphate Glc1Man9GlcNAc2 alpha-1,3-glucosyltransferase; K03849 alpha-1,3-glucosyltransferase [EC:2.4.1.265]	NA	PTHR12413/5.9E-233/--	NA
CL105.Contig3_All	NA	NA	NA	NA	NA	NA	NA
CL105.Contig4_All	gi|512905158|ref|XP_004925874.1|/6.51604e-24/PREDICTED: uncharacterized protein LOC101747206 [Bombyx mori]	NA	NA	NA	NA	NA	NA
CL105.Contig5_All	gi|512913313|ref|XP_004927866.1|/0/PREDICTED: probable dolichyl pyrophosphate Glc1Man9GlcNAc2 alpha-1,3-glucosyltransferase-like [Bombyx mori]	gi|340378360|ref|XM_003387648.1|/5e-09/PREDICTED: Amphimedon queenslandica probable dolichyl pyrophosphate Glc1Man9GlcNAc2 alpha-1,3-glucosyltransferase-like (LOC100641641), mRNA	sp|Q9BVK2|ALG8_HUMAN/1e-139/Probable dolichyl pyrophosphate Glc1Man9GlcNAc2 alpha-1,3-glucosyltransferase OS=Homo sapiens GN=ALG8 PE=1 SV=2	bmor:101742022/0.0/probable dolichyl pyrophosphate Glc1Man9GlcNAc2 alpha-1,3-glucosyltransferase; K03849 alpha-1,3-glucosyltransferase [EC:2.4.1.265]	NA	PTHR12413/5.9E-233/--	NA
CL105.Contig6_All	gi|512913313|ref|XP_004927866.1|/0/PREDICTED: probable dolichyl pyrophosphate Glc1Man9GlcNAc2 alpha-1,3-glucosyltransferase-like [Bombyx mori]	gi|340378360|ref|XM_003387648.1|/6e-09/PREDICTED: Amphimedon queenslandica probable dolichyl pyrophosphate Glc1Man9GlcNAc2 alpha-1,3-glucosyltransferase-like (LOC100641641), mRNA	sp|Q9BVK2|ALG8_HUMAN/2e-139/Probable dolichyl pyrophosphate Glc1Man9GlcNAc2 alpha-1,3-glucosyltransferase OS=Homo sapiens GN=ALG8 PE=1 SV=2	bmor:101742022/0.0/probable dolichyl pyrophosphate Glc1Man9GlcNAc2 alpha-1,3-glucosyltransferase; K03849 alpha-1,3-glucosyltransferase [EC:2.4.1.265]	NA	PTHR12413/5.9E-233/--	NA
CL106.Contig1_All	gi|668728201|gb|AIH07587.1|/2.94222e-104/glutathione S-transferase epsilon 12 [Spodoptera litura]	NA	sp|P46430|GSTT1_MANSE/1e-75/Glutathione S-transferase 1 OS=Manduca sexta GN=GST1 PE=2 SV=1	pxy:105389269/7e-75/uncharacterized LOC105389269; K00799 glutathione S-transferase [EC:2.5.1.18]	alr4661/2e-15/---	PTHR11260/2.5E-84/--	molecular_function:GO:0016740//transferase activity;
CL106.Contig2_All	gi|668728201|gb|AIH07587.1|/3.37451e-104/glutathione S-transferase epsilon 12 [Spodoptera litura]	NA	sp|P46430|GSTT1_MANSE/1e-75/Glutathione S-transferase 1 OS=Manduca sexta GN=GST1 PE=2 SV=1	pxy:105389269/8e-75/uncharacterized LOC105389269; K00799 glutathione S-transferase [EC:2.5.1.18]	alr4661/2e-15/---	PTHR11260/2.5E-84/--	molecular_function:GO:0016740//transferase activity;
CL107.Contig1_All	gi|15213766|gb|AAK92158.1|AF400186_1/6.44228e-80/ribosomal protein L27A [Spodoptera frugiperda]	gi|15213765|gb|AF400186.1|/0.0/Spodoptera frugiperda ribosomal protein L27A mRNA, complete cds	sp|P47830|RL27A_XENLA/5e-65/60S ribosomal protein L27a OS=Xenopus laevis GN=rpl27a PE=2 SV=2	pxy:105387197/1e-77/60S ribosomal protein L27a-like; K02900 large subunit ribosomal protein L27Ae	YGL103w/7e-49/---	PTHR11721/9.9E-101/--	biological_process:GO:0006412//translation;cellular_component:GO:0005840//ribosome;molecular_function:GO:0003735//structural constituent of ribosome;
CL107.Contig2_All	gi|190702380|gb|ACE75273.1|/3.34901e-80/retroelement polyprotein [Glyptapanteles flavicoxis]	NA	sp|Q17QR8|HARB1_BOVIN/2e-08/Putative nuclease HARBI1 OS=Bos taurus GN=HARBI1 PE=2 SV=1	NA	NA	SM00343/0.098/zinc finger	NA
CL107.Contig3_All	gi|571558531|ref|XP_006564404.1|/1.33353e-169/PREDICTED: collagen alpha-1(XVIII) chain isoform X8 [Apis mellifera]	NA	sp|P39061|COIA1_MOUSE/3e-117/Collagen alpha-1(XVIII) chain OS=Mus musculus GN=Col18a1 PE=1 SV=4	mze:101478962/6e-125/collagen alpha-1(XVIII) chain-like; K05719 integrin beta 1; K06493 integrin beta 3; K06588 integrin beta 5; K06778 receptor-type tyrosine-protein phosphatase S [EC:3.1.3.48]; K06823 collagen, type XVIII, alpha	SPBC28F2.12/9e-08/---	PTHR24023:SF398/2.3E-116/--	NA
CL107.Contig4_All	gi|512884967|ref|XP_004921520.1|/2.70241e-28/PREDICTED: putative nuclease HARBI1-like, partial [Bombyx mori]	NA	sp|Q17QR8|HARB1_BOVIN/4e-08/Putative nuclease HARBI1 OS=Bos taurus GN=HARBI1 PE=2 SV=1	NA	NA	NA	NA
CL107.Contig5_All	gi|512884967|ref|XP_004921520.1|/2.88995e-17/PREDICTED: putative nuclease HARBI1-like, partial [Bombyx mori]	NA	NA	NA	NA	NA	NA
CL107.Contig6_All	gi|512887735|ref|XP_004921972.1|/6.44626e-83/PREDICTED: LOW QUALITY PROTEIN: thymidylate kinase-like [Bombyx mori]	NA	sp|P23919|KTHY_HUMAN/7e-52/Thymidylate kinase OS=Homo sapiens GN=DTYMK PE=1 SV=4	bmor:101743578/1e-83/thymidylate kinase; K00943 dTMP kinase [EC:2.7.4.9]	SPCC70.07c/7e-45/---	PF02223/7.2E-47/Thymidylate kinase	NA
CL107.Contig7_All	gi|641656901|ref|XP_008180140.1|/1.21581e-15/PREDICTED: putative nuclease HARBI1 [Acyrthosiphon pisum]	gi|209868381|gb|EU797187.1|/3e-16/Spodoptera exigua REPAT1 (repat1) gene, complete cds	NA	NA	NA	NA	NA
CL108.Contig1_All	gi|320524129|gb|ADW40543.1|/9.41212e-16/neuropeptide-like precursor 4C [Bombyx mori]	gi|17861697|gb|AY069181.1|/9e-06/Drosophila melanogaster GH22805 full length cDNA	NA	NA	NA	NA	NA
CL108.Contig2_All	NA	NA	NA	NA	NA	NA	NA
CL109.Contig1_All	gi|512917129|ref|XP_004928811.1|/0/PREDICTED: protein vav-like [Bombyx mori]	gi|512917128|ref|XM_004928754.1|/1e-168/PREDICTED: Bombyx mori protein vav-like (LOC101743081), mRNA	sp|Q9NHV9|VAV_DROME/2e-111/Protein vav OS=Drosophila melanogaster GN=Vav PE=1 SV=2	bmor:101743081/0.0/protein vav; K05730 guanine nucleotide exchange factor VAV	NA	PS50003/10.441/PH domain profile.	NA
CL109.Contig2_All	gi|512917129|ref|XP_004928811.1|/0/PREDICTED: protein vav-like [Bombyx mori]	gi|512917128|ref|XM_004928754.1|/0.0/PREDICTED: Bombyx mori protein vav-like (LOC101743081), mRNA	sp|Q9NHV9|VAV_DROME/0.0/Protein vav OS=Drosophila melanogaster GN=Vav PE=1 SV=2	bmor:101743081/0.0/protein vav; K05730 guanine nucleotide exchange factor VAV	NA	SM00109/1.8E-8/Protein kinase C conserved region 1 (C1) domains (Cysteine-rich domains)	NA
CL109.Contig3_All	gi|512917129|ref|XP_004928811.1|/0/PREDICTED: protein vav-like [Bombyx mori]	gi|512917128|ref|XM_004928754.1|/0.0/PREDICTED: Bombyx mori protein vav-like (LOC101743081), mRNA	sp|Q9NHV9|VAV_DROME/0.0/Protein vav OS=Drosophila melanogaster GN=Vav PE=1 SV=2	bmor:101743081/0.0/protein vav; K05730 guanine nucleotide exchange factor VAV	NA	SM00109/1.8E-8/Protein kinase C conserved region 1 (C1) domains (Cysteine-rich domains)	NA
CL110.Contig1_All	gi|512913767|ref|XP_004927973.1|/3.38083e-18/PREDICTED: uncharacterized protein LOC101745768 [Bombyx mori]	NA	NA	NA	NA	NA	NA
CL110.Contig2_All	gi|512913767|ref|XP_004927973.1|/6.79141e-148/PREDICTED: uncharacterized protein LOC101745768 [Bombyx mori]	gi|512913766|ref|XM_004927916.1|/6e-33/PREDICTED: Bombyx mori uncharacterized LOC101745768 (LOC101745768), mRNA	NA	NA	NA	PTHR21177/8.7E-18/--	NA
CL111.Contig1_All	gi|380015498|ref|XP_003691738.1|/0/PREDICTED: LOW QUALITY PROTEIN: protein lap4-like [Apis florea]	gi|512924751|ref|XM_004930615.1|/1e-149/PREDICTED: Bombyx mori protein lap4-like (LOC101745685), mRNA	sp|Q4H4B6|SCRIB_DANRE/0.0/Protein scribble homolog OS=Danio rerio GN=scrib PE=1 SV=1	pxy:105384569/0.0/protein lap4-like; K16175 protein scribble	alr0124_1/2e-49/---	PS51450/7.142/Leucine-rich repeat profile.	NA
CL111.Contig2_All	gi|383856855|ref|XP_003703922.1|/0/PREDICTED: LOW QUALITY PROTEIN: protein lap4-like [Megachile rotundata]	gi|512924751|ref|XM_004930615.1|/1e-149/PREDICTED: Bombyx mori protein lap4-like (LOC101745685), mRNA	sp|Q4H4B6|SCRIB_DANRE/0.0/Protein scribble homolog OS=Danio rerio GN=scrib PE=1 SV=1	pxy:105384569/0.0/protein lap4-like; K16175 protein scribble	alr0124_1/2e-49/---	PS51450/7.142/Leucine-rich repeat profile.	NA
CL111.Contig3_All	gi|281362651|ref|NP_001163745.1|/0/scribbled, isoform J [Drosophila melanogaster] &gt;gi|272477194|gb|ACZ95039.1| scribbled, isoform J [Drosophila melanogaster]	gi|512924751|ref|XM_004930615.1|/1e-149/PREDICTED: Bombyx mori protein lap4-like (LOC101745685), mRNA	sp|Q7KRY7|LAP4_DROME/0.0/Protein lap4 OS=Drosophila melanogaster GN=scrib PE=1 SV=1	bmor:101745685/0.0/protein lap4; K16175 protein scribble	alr0124_1/3e-49/---	PS51450/7.142/Leucine-rich repeat profile.	biological_process:GO:0072002//Malpighian tubule development;GO:0050803//regulation of synapse structure or activity;GO:0045186//zonula adherens assembly;GO:0030100//regulation of endocytosis;GO:0007391//dorsal closure;GO:0001737//establishment of imaginal disc-derived wing hair orientation;GO:0072089//stem cell proliferation;GO:0000902//cell morphogenesis;GO:0008105//asymmetric protein localizat…
CL111.Contig4_All	gi|383856855|ref|XP_003703922.1|/0/PREDICTED: LOW QUALITY PROTEIN: protein lap4-like [Megachile rotundata]	gi|512924751|ref|XM_004930615.1|/1e-149/PREDICTED: Bombyx mori protein lap4-like (LOC101745685), mRNA	sp|Q7KRY7|LAP4_DROME/0.0/Protein lap4 OS=Drosophila melanogaster GN=scrib PE=1 SV=1	bmor:101745685/0.0/protein lap4; K16175 protein scribble	alr0124_1/3e-49/---	PS51450/7.142/Leucine-rich repeat profile.	NA
CL111.Contig5_All	gi|571522190|ref|XP_006558780.1|/0/PREDICTED: LOW QUALITY PROTEIN: protein lap4-like [Apis mellifera]	gi|512924751|ref|XM_004930615.1|/1e-149/PREDICTED: Bombyx mori protein lap4-like (LOC101745685), mRNA	sp|Q4H4B6|SCRIB_DANRE/0.0/Protein scribble homolog OS=Danio rerio GN=scrib PE=1 SV=1	pxy:105384569/0.0/protein lap4-like; K16175 protein scribble	alr0124_1/3e-49/---	PS51450/7.142/Leucine-rich repeat profile.	NA
CL111.Contig6_All	gi|386766567|ref|NP_001247318.1|/0/scribbled, isoform K [Drosophila melanogaster] &gt;gi|383292966|gb|AFH06635.1| scribbled, isoform K [Drosophila melanogaster]	gi|512924751|ref|XM_004930615.1|/1e-149/PREDICTED: Bombyx mori protein lap4-like (LOC101745685), mRNA	sp|Q7KRY7|LAP4_DROME/0.0/Protein lap4 OS=Drosophila melanogaster GN=scrib PE=1 SV=1	pxy:105384569/0.0/protein lap4-like; K16175 protein scribble	alr0124_1/3e-49/---	PS51450/7.142/Leucine-rich repeat profile.	biological_process:GO:0072002//Malpighian tubule development;GO:0050803//regulation of synapse structure or activity;GO:0045186//zonula adherens assembly;GO:0030100//regulation of endocytosis;GO:0007391//dorsal closure;GO:0001737//establishment of imaginal disc-derived wing hair orientation;GO:0072089//stem cell proliferation;GO:0000902//cell morphogenesis;GO:0008105//asymmetric protein localizat…
CL111.Contig7_All	gi|321460374|gb|EFX71417.1|/0/hypothetical protein DAPPUDRAFT_327214 [Daphnia pulex]	gi|512924751|ref|XM_004930615.1|/1e-149/PREDICTED: Bombyx mori protein lap4-like (LOC101745685), mRNA	sp|Q7KRY7|LAP4_DROME/0.0/Protein lap4 OS=Drosophila melanogaster GN=scrib PE=1 SV=1	pxy:105384569/0.0/protein lap4-like; K16175 protein scribble	alr0124_1/3e-49/---	PS51450/7.142/Leucine-rich repeat profile.	biological_process:GO:0072002//Malpighian tubule development;GO:0050803//regulation of synapse structure or activity;GO:0045186//zonula adherens assembly;GO:0030100//regulation of endocytosis;GO:0007391//dorsal closure;GO:0001737//establishment of imaginal disc-derived wing hair orientation;GO:0072089//stem cell proliferation;GO:0000902//cell morphogenesis;GO:0008105//asymmetric protein localizat…
CL111.Contig8_All	gi|321460374|gb|EFX71417.1|/0/hypothetical protein DAPPUDRAFT_327214 [Daphnia pulex]	gi|512924751|ref|XM_004930615.1|/1e-149/PREDICTED: Bombyx mori protein lap4-like (LOC101745685), mRNA	sp|Q7KRY7|LAP4_DROME/0.0/Protein lap4 OS=Drosophila melanogaster GN=scrib PE=1 SV=1	pxy:105384569/0.0/protein lap4-like; K16175 protein scribble	alr0124_1/3e-49/---	PF00595/3.0E-14/PDZ domain (Also known as DHR or GLGF)	biological_process:GO:0072002//Malpighian tubule development;GO:0050803//regulation of synapse structure or activity;GO:0045186//zonula adherens assembly;GO:0030100//regulation of endocytosis;GO:0007391//dorsal closure;GO:0016332//establishment or maintenance of polarity of embryonic epithelium;GO:0001737//establishment of imaginal disc-derived wing hair orientation;GO:0072089//stem cell prolifer…
CL111.Contig9_All	gi|572268286|ref|XP_006612196.1|/0/PREDICTED: protein lap4-like isoform X10 [Apis dorsata]	gi|512924751|ref|XM_004930615.1|/1e-149/PREDICTED: Bombyx mori protein lap4-like (LOC101745685), mRNA	sp|Q7KRY7|LAP4_DROME/0.0/Protein lap4 OS=Drosophila melanogaster GN=scrib PE=1 SV=1	pxy:105384569/0.0/protein lap4-like; K16175 protein scribble	alr0124_1/3e-49/---	PS51450/7.142/Leucine-rich repeat profile.	NA
CL111.Contig10_All	gi|572268286|ref|XP_006612196.1|/0/PREDICTED: protein lap4-like isoform X10 [Apis dorsata]	gi|512924751|ref|XM_004930615.1|/1e-149/PREDICTED: Bombyx mori protein lap4-like (LOC101745685), mRNA	sp|Q7KRY7|LAP4_DROME/0.0/Protein lap4 OS=Drosophila melanogaster GN=scrib PE=1 SV=1	pxy:105384569/0.0/protein lap4-like; K16175 protein scribble	alr0124_1/3e-49/---	PS51450/7.142/Leucine-rich repeat profile.	NA
CL111.Contig11_All	gi|321460374|gb|EFX71417.1|/0/hypothetical protein DAPPUDRAFT_327214 [Daphnia pulex]	gi|512924751|ref|XM_004930615.1|/1e-149/PREDICTED: Bombyx mori protein lap4-like (LOC101745685), mRNA	sp|Q7KRY7|LAP4_DROME/0.0/Protein lap4 OS=Drosophila melanogaster GN=scrib PE=1 SV=1	pxy:105384569/0.0/protein lap4-like; K16175 protein scribble	alr0124_1/3e-49/---	PS51450/7.142/Leucine-rich repeat profile.	biological_process:GO:0072002//Malpighian tubule development;GO:0050803//regulation of synapse structure or activity;GO:0045186//zonula adherens assembly;GO:0030100//regulation of endocytosis;GO:0007391//dorsal closure;GO:0016332//establishment or maintenance of polarity of embryonic epithelium;GO:0001737//establishment of imaginal disc-derived wing hair orientation;GO:0072089//stem cell prolifer…
CL111.Contig12_All	gi|321460374|gb|EFX71417.1|/0/hypothetical protein DAPPUDRAFT_327214 [Daphnia pulex]	gi|512924751|ref|XM_004930615.1|/1e-149/PREDICTED: Bombyx mori protein lap4-like (LOC101745685), mRNA	sp|Q7KRY7|LAP4_DROME/0.0/Protein lap4 OS=Drosophila melanogaster GN=scrib PE=1 SV=1	pxy:105384569/0.0/protein lap4-like; K16175 protein scribble	alr0124_1/3e-49/---	PS51450/7.142/Leucine-rich repeat profile.	biological_process:GO:0072002//Malpighian tubule development;GO:0050803//regulation of synapse structure or activity;GO:0045186//zonula adherens assembly;GO:0030100//regulation of endocytosis;GO:0007391//dorsal closure;GO:0001737//establishment of imaginal disc-derived wing hair orientation;GO:0072089//stem cell proliferation;GO:0000902//cell morphogenesis;GO:0008105//asymmetric protein localizat…
CL111.Contig13_All	gi|645017148|ref|XP_008205468.1|/0/PREDICTED: protein scribble homolog isoform X4 [Nasonia vitripennis]	gi|512924751|ref|XM_004930615.1|/1e-149/PREDICTED: Bombyx mori protein lap4-like (LOC101745685), mRNA	sp|Q7KRY7|LAP4_DROME/0.0/Protein lap4 OS=Drosophila melanogaster GN=scrib PE=1 SV=1	pxy:105384569/0.0/protein lap4-like; K16175 protein scribble	alr0124_1/3e-49/---	PS51450/7.142/Leucine-rich repeat profile.	NA
CL111.Contig14_All	gi|357614952|gb|EHJ69387.1|/0/hypothetical protein KGM_05975 [Danaus plexippus]	gi|512924751|ref|XM_004930615.1|/4e-80/PREDICTED: Bombyx mori protein lap4-like (LOC101745685), mRNA	sp|Q14160|SCRIB_HUMAN/5e-87/Protein scribble homolog OS=Homo sapiens GN=SCRIB PE=1 SV=4	pxy:105384569/0.0/protein lap4-like; K16175 protein scribble	NA	SM00228/1.4E-18/Domain present in PSD-95, Dlg, and ZO-1/2.	biological_process:GO:0072002//Malpighian tubule development;GO:0050803//regulation of synapse structure or activity;GO:0045186//zonula adherens assembly;GO:0030100//regulation of endocytosis;GO:0007391//dorsal closure;GO:0001737//establishment of imaginal disc-derived wing hair orientation;GO:0072089//stem cell proliferation;GO:0000902//cell morphogenesis;GO:0008105//asymmetric protein localizat…
CL111.Contig15_All	gi|512924752|ref|XP_004930672.1|/0/PREDICTED: protein lap4-like [Bombyx mori]	gi|512924751|ref|XM_004930615.1|/1e-129/PREDICTED: Bombyx mori protein lap4-like (LOC101745685), mRNA	sp|Q7KRY7|LAP4_DROME/4e-173/Protein lap4 OS=Drosophila melanogaster GN=scrib PE=1 SV=1	bmor:101745685/0.0/protein lap4; K16175 protein scribble	NA	PS50106/22.094/PDZ domain profile.	NA
CL111.Contig16_All	gi|321460374|gb|EFX71417.1|/0/hypothetical protein DAPPUDRAFT_327214 [Daphnia pulex]	gi|512924751|ref|XM_004930615.1|/1e-149/PREDICTED: Bombyx mori protein lap4-like (LOC101745685), mRNA	sp|Q7KRY7|LAP4_DROME/0.0/Protein lap4 OS=Drosophila melanogaster GN=scrib PE=1 SV=1	pxy:105384569/0.0/protein lap4-like; K16175 protein scribble	alr0124_1/3e-49/---	PS51450/7.142/Leucine-rich repeat profile.	biological_process:GO:0072002//Malpighian tubule development;GO:0050803//regulation of synapse structure or activity;GO:0045186//zonula adherens assembly;GO:0030100//regulation of endocytosis;GO:0007391//dorsal closure;GO:0001737//establishment of imaginal disc-derived wing hair orientation;GO:0072089//stem cell proliferation;GO:0000902//cell morphogenesis;GO:0008105//asymmetric protein localizat…
CL111.Contig17_All	gi|321460374|gb|EFX71417.1|/0/hypothetical protein DAPPUDRAFT_327214 [Daphnia pulex]	gi|512924751|ref|XM_004930615.1|/1e-149/PREDICTED: Bombyx mori protein lap4-like (LOC101745685), mRNA	sp|Q7KRY7|LAP4_DROME/0.0/Protein lap4 OS=Drosophila melanogaster GN=scrib PE=1 SV=1	pxy:105384569/0.0/protein lap4-like; K16175 protein scribble	alr0124_1/3e-49/---	PS51450/7.142/Leucine-rich repeat profile.	biological_process:GO:0072002//Malpighian tubule development;GO:0050803//regulation of synapse structure or activity;GO:0045186//zonula adherens assembly;GO:0030100//regulation of endocytosis;GO:0007391//dorsal closure;GO:0016332//establishment or maintenance of polarity of embryonic epithelium;GO:0001737//establishment of imaginal disc-derived wing hair orientation;GO:0072089//stem cell prolifer…
CL111.Contig18_All	gi|645017148|ref|XP_008205468.1|/0/PREDICTED: protein scribble homolog isoform X4 [Nasonia vitripennis]	gi|512924751|ref|XM_004930615.1|/1e-149/PREDICTED: Bombyx mori protein lap4-like (LOC101745685), mRNA	sp|Q7KRY7|LAP4_DROME/0.0/Protein lap4 OS=Drosophila melanogaster GN=scrib PE=1 SV=1	pxy:105384569/0.0/protein lap4-like; K16175 protein scribble	alr0124_1/3e-49/---	PS51450/7.142/Leucine-rich repeat profile.	NA
CL111.Contig19_All	gi|645017148|ref|XP_008205468.1|/0/PREDICTED: protein scribble homolog isoform X4 [Nasonia vitripennis]	gi|512924751|ref|XM_004930615.1|/1e-149/PREDICTED: Bombyx mori protein lap4-like (LOC101745685), mRNA	sp|Q7KRY7|LAP4_DROME/0.0/Protein lap4 OS=Drosophila melanogaster GN=scrib PE=1 SV=1	pxy:105384569/0.0/protein lap4-like; K16175 protein scribble	alr0124_1/3e-49/---	PS51450/7.142/Leucine-rich repeat profile.	NA
CL111.Contig20_All	gi|380015498|ref|XP_003691738.1|/0/PREDICTED: LOW QUALITY PROTEIN: protein lap4-like [Apis florea]	gi|512924751|ref|XM_004930615.1|/1e-149/PREDICTED: Bombyx mori protein lap4-like (LOC101745685), mRNA	sp|Q4H4B6|SCRIB_DANRE/0.0/Protein scribble homolog OS=Danio rerio GN=scrib PE=1 SV=1	pxy:105384569/0.0/protein lap4-like; K16175 protein scribble	alr0124_1/2e-49/---	PS51450/7.142/Leucine-rich repeat profile.	NA
CL111.Contig21_All	gi|321460374|gb|EFX71417.1|/0/hypothetical protein DAPPUDRAFT_327214 [Daphnia pulex]	gi|512924751|ref|XM_004930615.1|/1e-149/PREDICTED: Bombyx mori protein lap4-like (LOC101745685), mRNA	sp|Q7KRY7|LAP4_DROME/0.0/Protein lap4 OS=Drosophila melanogaster GN=scrib PE=1 SV=1	pxy:105384569/0.0/protein lap4-like; K16175 protein scribble	alr0124_1/3e-49/---	PS51450/7.142/Leucine-rich repeat profile.	biological_process:GO:0072002//Malpighian tubule development;GO:0050803//regulation of synapse structure or activity;GO:0045186//zonula adherens assembly;GO:0030100//regulation of endocytosis;GO:0007391//dorsal closure;GO:0001737//establishment of imaginal disc-derived wing hair orientation;GO:0072089//stem cell proliferation;GO:0000902//cell morphogenesis;GO:0008105//asymmetric protein localizat…
CL111.Contig22_All	gi|645017148|ref|XP_008205468.1|/0/PREDICTED: protein scribble homolog isoform X4 [Nasonia vitripennis]	gi|512924751|ref|XM_004930615.1|/1e-149/PREDICTED: Bombyx mori protein lap4-like (LOC101745685), mRNA	sp|Q7KRY7|LAP4_DROME/0.0/Protein lap4 OS=Drosophila melanogaster GN=scrib PE=1 SV=1	pxy:105384569/0.0/protein lap4-like; K16175 protein scribble	alr0124_1/3e-49/---	PS51450/7.142/Leucine-rich repeat profile.	NA
CL111.Contig23_All	gi|383856855|ref|XP_003703922.1|/0/PREDICTED: LOW QUALITY PROTEIN: protein lap4-like [Megachile rotundata]	gi|512924751|ref|XM_004930615.1|/1e-149/PREDICTED: Bombyx mori protein lap4-like (LOC101745685), mRNA	sp|Q4H4B6|SCRIB_DANRE/0.0/Protein scribble homolog OS=Danio rerio GN=scrib PE=1 SV=1	pxy:105384569/0.0/protein lap4-like; K16175 protein scribble	alr0124_1/3e-49/---	PS51450/7.142/Leucine-rich repeat profile.	NA
CL111.Contig24_All	gi|321460374|gb|EFX71417.1|/0/hypothetical protein DAPPUDRAFT_327214 [Daphnia pulex]	gi|512924751|ref|XM_004930615.1|/1e-149/PREDICTED: Bombyx mori protein lap4-like (LOC101745685), mRNA	sp|Q7KRY7|LAP4_DROME/0.0/Protein lap4 OS=Drosophila melanogaster GN=scrib PE=1 SV=1	pxy:105384569/0.0/protein lap4-like; K16175 protein scribble	alr0124_1/3e-49/---	PS51450/7.142/Leucine-rich repeat profile.	biological_process:GO:0072002//Malpighian tubule development;GO:0050803//regulation of synapse structure or activity;GO:0045186//zonula adherens assembly;GO:0030100//regulation of endocytosis;GO:0007391//dorsal closure;GO:0001737//establishment of imaginal disc-derived wing hair orientation;GO:0072089//stem cell proliferation;GO:0000902//cell morphogenesis;GO:0008105//asymmetric protein localizat…
CL111.Contig25_All	gi|512924752|ref|XP_004930672.1|/0/PREDICTED: protein lap4-like [Bombyx mori]	gi|512924751|ref|XM_004930615.1|/1e-149/PREDICTED: Bombyx mori protein lap4-like (LOC101745685), mRNA	sp|Q7KRY7|LAP4_DROME/0.0/Protein lap4 OS=Drosophila melanogaster GN=scrib PE=1 SV=1	bmor:101745685/0.0/protein lap4; K16175 protein scribble	alr0124_1/3e-49/---	PS51450/7.142/Leucine-rich repeat profile.	NA
CL111.Contig26_All	gi|380015498|ref|XP_003691738.1|/0/PREDICTED: LOW QUALITY PROTEIN: protein lap4-like [Apis florea]	gi|512924751|ref|XM_004930615.1|/1e-149/PREDICTED: Bombyx mori protein lap4-like (LOC101745685), mRNA	sp|Q4H4B6|SCRIB_DANRE/0.0/Protein scribble homolog OS=Danio rerio GN=scrib PE=1 SV=1	pxy:105384569/0.0/protein lap4-like; K16175 protein scribble	alr0124_1/3e-49/---	PS51450/7.142/Leucine-rich repeat profile.	NA
CL111.Contig27_All	gi|321460374|gb|EFX71417.1|/0/hypothetical protein DAPPUDRAFT_327214 [Daphnia pulex]	gi|512924751|ref|XM_004930615.1|/1e-149/PREDICTED: Bombyx mori protein lap4-like (LOC101745685), mRNA	sp|Q7KRY7|LAP4_DROME/0.0/Protein lap4 OS=Drosophila melanogaster GN=scrib PE=1 SV=1	pxy:105384569/0.0/protein lap4-like; K16175 protein scribble	alr0124_1/3e-49/---	PS51450/7.142/Leucine-rich repeat profile.	biological_process:GO:0072002//Malpighian tubule development;GO:0050803//regulation of synapse structure or activity;GO:0045186//zonula adherens assembly;GO:0030100//regulation of endocytosis;GO:0007391//dorsal closure;GO:0001737//establishment of imaginal disc-derived wing hair orientation;GO:0072089//stem cell proliferation;GO:0000902//cell morphogenesis;GO:0008105//asymmetric protein localizat…
CL111.Contig28_All	gi|386766567|ref|NP_001247318.1|/0/scribbled, isoform K [Drosophila melanogaster] &gt;gi|383292966|gb|AFH06635.1| scribbled, isoform K [Drosophila melanogaster]	gi|512924751|ref|XM_004930615.1|/1e-149/PREDICTED: Bombyx mori protein lap4-like (LOC101745685), mRNA	sp|Q7KRY7|LAP4_DROME/0.0/Protein lap4 OS=Drosophila melanogaster GN=scrib PE=1 SV=1	pxy:105384569/0.0/protein lap4-like; K16175 protein scribble	alr0124_1/3e-49/---	PS51450/7.142/Leucine-rich repeat profile.	biological_process:GO:0072002//Malpighian tubule development;GO:0050803//regulation of synapse structure or activity;GO:0045186//zonula adherens assembly;GO:0030100//regulation of endocytosis;GO:0007391//dorsal closure;GO:0001737//establishment of imaginal disc-derived wing hair orientation;GO:0072089//stem cell proliferation;GO:0000902//cell morphogenesis;GO:0008105//asymmetric protein localizat…
CL111.Contig29_All	gi|380015498|ref|XP_003691738.1|/0/PREDICTED: LOW QUALITY PROTEIN: protein lap4-like [Apis florea]	gi|512924751|ref|XM_004930615.1|/1e-149/PREDICTED: Bombyx mori protein lap4-like (LOC101745685), mRNA	sp|Q4H4B6|SCRIB_DANRE/0.0/Protein scribble homolog OS=Danio rerio GN=scrib PE=1 SV=1	pxy:105384569/0.0/protein lap4-like; K16175 protein scribble	alr0124_1/3e-49/---	PS51450/7.142/Leucine-rich repeat profile.	NA
CL111.Contig30_All	gi|572268286|ref|XP_006612196.1|/0/PREDICTED: protein lap4-like isoform X10 [Apis dorsata]	gi|512924751|ref|XM_004930615.1|/1e-149/PREDICTED: Bombyx mori protein lap4-like (LOC101745685), mRNA	sp|Q7KRY7|LAP4_DROME/0.0/Protein lap4 OS=Drosophila melanogaster GN=scrib PE=1 SV=1	pxy:105384569/0.0/protein lap4-like; K16175 protein scribble	alr0124_1/3e-49/---	PS51450/7.142/Leucine-rich repeat profile.	NA
CL111.Contig31_All	gi|645017148|ref|XP_008205468.1|/0/PREDICTED: protein scribble homolog isoform X4 [Nasonia vitripennis]	gi|512924751|ref|XM_004930615.1|/1e-149/PREDICTED: Bombyx mori protein lap4-like (LOC101745685), mRNA	sp|Q7KRY7|LAP4_DROME/0.0/Protein lap4 OS=Drosophila melanogaster GN=scrib PE=1 SV=1	bmor:101745685/0.0/protein lap4; K16175 protein scribble	alr0124_1/3e-49/---	PS51450/7.142/Leucine-rich repeat profile.	NA
CL111.Contig32_All	gi|357614952|gb|EHJ69387.1|/0/hypothetical protein KGM_05975 [Danaus plexippus]	gi|512924751|ref|XM_004930615.1|/1e-149/PREDICTED: Bombyx mori protein lap4-like (LOC101745685), mRNA	sp|Q7KRY7|LAP4_DROME/0.0/Protein lap4 OS=Drosophila melanogaster GN=scrib PE=1 SV=1	bmor:101745685/0.0/protein lap4; K16175 protein scribble	alr0124_1/3e-49/---	PS51450/7.142/Leucine-rich repeat profile.	biological_process:GO:0072002//Malpighian tubule development;GO:0050803//regulation of synapse structure or activity;GO:0045186//zonula adherens assembly;GO:0030100//regulation of endocytosis;GO:0007391//dorsal closure;GO:0001737//establishment of imaginal disc-derived wing hair orientation;GO:0072089//stem cell proliferation;GO:0000902//cell morphogenesis;GO:0008105//asymmetric protein localizat…
CL111.Contig33_All	gi|380015498|ref|XP_003691738.1|/0/PREDICTED: LOW QUALITY PROTEIN: protein lap4-like [Apis florea]	gi|512924751|ref|XM_004930615.1|/1e-149/PREDICTED: Bombyx mori protein lap4-like (LOC101745685), mRNA	sp|Q4H4B6|SCRIB_DANRE/0.0/Protein scribble homolog OS=Danio rerio GN=scrib PE=1 SV=1	pxy:105384569/0.0/protein lap4-like; K16175 protein scribble	alr0124_1/3e-49/---	PS51450/7.142/Leucine-rich repeat profile.	NA
CL111.Contig34_All	gi|380015498|ref|XP_003691738.1|/0/PREDICTED: LOW QUALITY PROTEIN: protein lap4-like [Apis florea]	gi|512924751|ref|XM_004930615.1|/1e-149/PREDICTED: Bombyx mori protein lap4-like (LOC101745685), mRNA	sp|Q7KRY7|LAP4_DROME/0.0/Protein lap4 OS=Drosophila melanogaster GN=scrib PE=1 SV=1	pxy:105384569/0.0/protein lap4-like; K16175 protein scribble	alr0124_1/3e-49/---	PS51450/7.142/Leucine-rich repeat profile.	NA
CL111.Contig35_All	gi|383856855|ref|XP_003703922.1|/0/PREDICTED: LOW QUALITY PROTEIN: protein lap4-like [Megachile rotundata]	gi|512924751|ref|XM_004930615.1|/1e-149/PREDICTED: Bombyx mori protein lap4-like (LOC101745685), mRNA	sp|Q4H4B6|SCRIB_DANRE/0.0/Protein scribble homolog OS=Danio rerio GN=scrib PE=1 SV=1	pxy:105384569/0.0/protein lap4-like; K16175 protein scribble	alr0124_1/3e-49/---	PS51450/7.142/Leucine-rich repeat profile.	NA
CL111.Contig36_All	gi|512924752|ref|XP_004930672.1|/0/PREDICTED: protein lap4-like [Bombyx mori]	gi|512924751|ref|XM_004930615.1|/1e-149/PREDICTED: Bombyx mori protein lap4-like (LOC101745685), mRNA	sp|Q7KRY7|LAP4_DROME/0.0/Protein lap4 OS=Drosophila melanogaster GN=scrib PE=1 SV=1	bmor:101745685/0.0/protein lap4; K16175 protein scribble	alr0124_1/3e-49/---	PF00595/8.4E-17/PDZ domain (Also known as DHR or GLGF)	NA
CL111.Contig37_All	gi|380015498|ref|XP_003691738.1|/0/PREDICTED: LOW QUALITY PROTEIN: protein lap4-like [Apis florea]	gi|512924751|ref|XM_004930615.1|/1e-149/PREDICTED: Bombyx mori protein lap4-like (LOC101745685), mRNA	sp|Q4H4B6|SCRIB_DANRE/0.0/Protein scribble homolog OS=Danio rerio GN=scrib PE=1 SV=1	pxy:105384569/0.0/protein lap4-like; K16175 protein scribble	alr0124_1/3e-49/---	PS51450/7.142/Leucine-rich repeat profile.	NA
CL111.Contig38_All	gi|321460374|gb|EFX71417.1|/0/hypothetical protein DAPPUDRAFT_327214 [Daphnia pulex]	gi|512924751|ref|XM_004930615.1|/1e-149/PREDICTED: Bombyx mori protein lap4-like (LOC101745685), mRNA	sp|Q7KRY7|LAP4_DROME/0.0/Protein lap4 OS=Drosophila melanogaster GN=scrib PE=1 SV=1	pxy:105384569/0.0/protein lap4-like; K16175 protein scribble	alr0124_1/3e-49/---	PS51450/7.142/Leucine-rich repeat profile.	biological_process:GO:0072002//Malpighian tubule development;GO:0050803//regulation of synapse structure or activity;GO:0045186//zonula adherens assembly;GO:0030100//regulation of endocytosis;GO:0007391//dorsal closure;GO:0001737//establishment of imaginal disc-derived wing hair orientation;GO:0072089//stem cell proliferation;GO:0000902//cell morphogenesis;GO:0008105//asymmetric protein localizat…
CL111.Contig39_All	gi|357614952|gb|EHJ69387.1|/0/hypothetical protein KGM_05975 [Danaus plexippus]	gi|512924751|ref|XM_004930615.1|/1e-149/PREDICTED: Bombyx mori protein lap4-like (LOC101745685), mRNA	sp|Q4H4B6|SCRIB_DANRE/0.0/Protein scribble homolog OS=Danio rerio GN=scrib PE=1 SV=1	pxy:105384569/0.0/protein lap4-like; K16175 protein scribble	alr0124_1/3e-49/---	PS51450/7.142/Leucine-rich repeat profile.	NA
CL111.Contig40_All	gi|321460374|gb|EFX71417.1|/0/hypothetical protein DAPPUDRAFT_327214 [Daphnia pulex]	gi|512924751|ref|XM_004930615.1|/1e-149/PREDICTED: Bombyx mori protein lap4-like (LOC101745685), mRNA	sp|Q7KRY7|LAP4_DROME/0.0/Protein lap4 OS=Drosophila melanogaster GN=scrib PE=1 SV=1	pxy:105384569/0.0/protein lap4-like; K16175 protein scribble	alr0124_1/3e-49/---	PS51450/7.142/Leucine-rich repeat profile.	biological_process:GO:0072002//Malpighian tubule development;GO:0050803//regulation of synapse structure or activity;GO:0045186//zonula adherens assembly;GO:0030100//regulation of endocytosis;GO:0007391//dorsal closure;GO:0016332//establishment or maintenance of polarity of embryonic epithelium;GO:0001737//establishment of imaginal disc-derived wing hair orientation;GO:0072089//stem cell prolifer…
CL111.Contig41_All	gi|321460374|gb|EFX71417.1|/0/hypothetical protein DAPPUDRAFT_327214 [Daphnia pulex]	gi|512924751|ref|XM_004930615.1|/1e-149/PREDICTED: Bombyx mori protein lap4-like (LOC101745685), mRNA	sp|Q7KRY7|LAP4_DROME/0.0/Protein lap4 OS=Drosophila melanogaster GN=scrib PE=1 SV=1	pxy:105384569/0.0/protein lap4-like; K16175 protein scribble	alr0124_1/3e-49/---	PS51450/7.142/Leucine-rich repeat profile.	biological_process:GO:0072002//Malpighian tubule development;GO:0050803//regulation of synapse structure or activity;GO:0045186//zonula adherens assembly;GO:0030100//regulation of endocytosis;GO:0007391//dorsal closure;GO:0001737//establishment of imaginal disc-derived wing hair orientation;GO:0072089//stem cell proliferation;GO:0000902//cell morphogenesis;GO:0008105//asymmetric protein localizat…
CL111.Contig42_All	gi|386766567|ref|NP_001247318.1|/0/scribbled, isoform K [Drosophila melanogaster] &gt;gi|383292966|gb|AFH06635.1| scribbled, isoform K [Drosophila melanogaster]	gi|512924751|ref|XM_004930615.1|/1e-149/PREDICTED: Bombyx mori protein lap4-like (LOC101745685), mRNA	sp|Q7KRY7|LAP4_DROME/0.0/Protein lap4 OS=Drosophila melanogaster GN=scrib PE=1 SV=1	pxy:105384569/0.0/protein lap4-like; K16175 protein scribble	alr0124_1/3e-49/---	PS51450/7.142/Leucine-rich repeat profile.	biological_process:GO:0072002//Malpighian tubule development;GO:0050803//regulation of synapse structure or activity;GO:0045186//zonula adherens assembly;GO:0030100//regulation of endocytosis;GO:0007391//dorsal closure;GO:0001737//establishment of imaginal disc-derived wing hair orientation;GO:0072089//stem cell proliferation;GO:0000902//cell morphogenesis;GO:0008105//asymmetric protein localizat…
CL111.Contig43_All	gi|512924752|ref|XP_004930672.1|/0/PREDICTED: protein lap4-like [Bombyx mori]	gi|512924751|ref|XM_004930615.1|/1e-149/PREDICTED: Bombyx mori protein lap4-like (LOC101745685), mRNA	sp|Q7KRY7|LAP4_DROME/0.0/Protein lap4 OS=Drosophila melanogaster GN=scrib PE=1 SV=1	bmor:101745685/0.0/protein lap4; K16175 protein scribble	alr0124_1/3e-49/---	PS51450/7.142/Leucine-rich repeat profile.	biological_process:GO:0072002//Malpighian tubule development;GO:0050803//regulation of synapse structure or activity;GO:0045186//zonula adherens assembly;GO:0030100//regulation of endocytosis;GO:0007391//dorsal closure;GO:0001737//establishment of imaginal disc-derived wing hair orientation;GO:0072089//stem cell proliferation;GO:0000902//cell morphogenesis;GO:0008105//asymmetric protein localizat…
CL111.Contig44_All	gi|321460374|gb|EFX71417.1|/0/hypothetical protein DAPPUDRAFT_327214 [Daphnia pulex]	gi|512924751|ref|XM_004930615.1|/1e-149/PREDICTED: Bombyx mori protein lap4-like (LOC101745685), mRNA	sp|Q7KRY7|LAP4_DROME/0.0/Protein lap4 OS=Drosophila melanogaster GN=scrib PE=1 SV=1	pxy:105384569/0.0/protein lap4-like; K16175 protein scribble	alr0124_1/3e-49/---	PS51450/7.142/Leucine-rich repeat profile.	biological_process:GO:0072002//Malpighian tubule development;GO:0050803//regulation of synapse structure or activity;GO:0045186//zonula adherens assembly;GO:0030100//regulation of endocytosis;GO:0007391//dorsal closure;GO:0016332//establishment or maintenance of polarity of embryonic epithelium;GO:0001737//establishment of imaginal disc-derived wing hair orientation;GO:0072089//stem cell prolifer…
CL111.Contig45_All	gi|386766567|ref|NP_001247318.1|/0/scribbled, isoform K [Drosophila melanogaster] &gt;gi|383292966|gb|AFH06635.1| scribbled, isoform K [Drosophila melanogaster]	gi|512924751|ref|XM_004930615.1|/1e-149/PREDICTED: Bombyx mori protein lap4-like (LOC101745685), mRNA	sp|Q7KRY7|LAP4_DROME/0.0/Protein lap4 OS=Drosophila melanogaster GN=scrib PE=1 SV=1	pxy:105384569/0.0/protein lap4-like; K16175 protein scribble	alr0124_1/3e-49/---	PS51450/7.142/Leucine-rich repeat profile.	biological_process:GO:0072002//Malpighian tubule development;GO:0050803//regulation of synapse structure or activity;GO:0045186//zonula adherens assembly;GO:0030100//regulation of endocytosis;GO:0007391//dorsal closure;GO:0001737//establishment of imaginal disc-derived wing hair orientation;GO:0072089//stem cell proliferation;GO:0000902//cell morphogenesis;GO:0008105//asymmetric protein localizat…
CL111.Contig46_All	gi|321460374|gb|EFX71417.1|/0/hypothetical protein DAPPUDRAFT_327214 [Daphnia pulex]	gi|512924751|ref|XM_004930615.1|/1e-149/PREDICTED: Bombyx mori protein lap4-like (LOC101745685), mRNA	sp|Q7KRY7|LAP4_DROME/0.0/Protein lap4 OS=Drosophila melanogaster GN=scrib PE=1 SV=1	pxy:105384569/0.0/protein lap4-like; K16175 protein scribble	alr0124_1/3e-49/---	PF13855/4.4E-9/Leucine rich repeat	biological_process:GO:0072002//Malpighian tubule development;GO:0050803//regulation of synapse structure or activity;GO:0045186//zonula adherens assembly;GO:0030100//regulation of endocytosis;GO:0007391//dorsal closure;GO:0016332//establishment or maintenance of polarity of embryonic epithelium;GO:0001737//establishment of imaginal disc-derived wing hair orientation;GO:0072089//stem cell prolifer…
[truncated: 61,418 more rows]

## Sheet: Table S5
Table S5. Read counts of S.exigua unigenes at various times post infection
* For each S.exigua unigene, biological replicates of HvAV-3h infected S.exigua larvae at each time point post infection are indicated as Se_HvAV_1, Se_HvAV_2, and Se_HvAV_3.
Gene ID	CK			6h			12h			72h			7d
[truncated: 52,805 more rows]

## Sheet: Table S6
Table S6. Average FPKM values of S.exigua unigenes at various times post infection
[truncated: 52,806 more rows]

[truncated: 39 more sheets: Table S7, Table S8, Table S9, Table S10, Table S11, Table S12, Table S13, Table S14, Table S15, Table S16, Table S17, Table S18, Table S19, Table S20, Table S21, Table S22, Table S23, Table S24, Table S25, Table S26 …]
